# Supplementary material for: A lignan compound regulates LPS modifications via PmrA/B signaling cascades to potentiate colistin efficacy in vivo
Source: PLoS Pathog. 2025 Dec 29;21(12):e1013843. doi: 10.1371/journal.ppat.1013843 (PMC12774351; doi:10.1371/journal.ppat.1013843)
Supplement: S1 Data — (XLSX) [file ppat.1013843.s018.xlsx]

## Sheet:  Fig. 1
	Fig 1B			Fig 1C
	Count	ε̃ Value		CS-MAG-ATCC14028
	1	0.935057		MAG (μM)/CS (μg/mL)	128	64	32	16	8	4	2	0
	2	0.847174		400	0.0516715	0.0574474	0.0576496	0.054803	0.0562226	0.065498	0.054653	0.234529
	3	0.27985		200	0.0431114	0.0426786	0.0436646	0.0432391	0.041209	0.0420407	0.0399644	0.200539
	4	0.852505		100	0.0418951	0.0413596	0.0412921	0.0432	0.0424728	0.0414635	0.0417001	0.226009
	5	0.890062		50	0.0413129	0.041222	0.044331	0.0401094	0.0421058	0.0402467	0.0488689	0.315156
	6	0.857774		25	0.0428402	0.0407963	0.0418222	0.0691269	0.078538	0.082278	0.0865402	0.331169
	7	0.88668		12.5	0.0407548	0.040327	0.0436045	0.0797451	0.0938243	0.117463	0.131034	0.27287
	8	0.790889		6.25	0.0401119	0.0386613	0.0426031	0.0742943	0.104615	0.133115	0.151921	0.246965
	9	0.845551		0	0.0426057	0.0383542	0.0380087	0.0739833	0.106926	0.158165	0.21213	0.251573
	10	0.8938		CS-MAG-ATCC25922
	11	0.931591		MAG (μM)/CS (μg/mL)	8	4	2	1	0.5	0.25	0.125	0
	12	0.827801		400	0.0460878	0.0466502	0.0462604	0.0472527	0.0439338	0.0455809	0.0474153	0.169975
	13	0.824334		200	0.0439468	0.0432502	0.0425547	0.0421556	0.0419251	0.121697	0.114068	0.204664
	14	0.715505		100	0.0443111	0.0428686	0.0429932	0.0420778	0.0436945	0.113515	0.124364	0.241
	15	0.630206		50	0.0444049	0.0437127	0.043484	0.140866	0.0857057	0.130293	0.167985	0.238417
	16	0.742946		25	0.0440873	0.0442331	0.0437206	0.143222	0.13089	0.19372	0.181038	0.25717
	17	0.717144		12.5	0.0435412	0.0428841	0.0425676	0.142695	0.151041	0.184565	0.197756	0.255232
	18	0.617835		6.25	0.0432632	0.0426403	0.0423706	0.137525	0.142167	0.131141	0.129785	0.257343
	19	0.773565		0	0.0424432	0.0432216	0.0491272	0.147233	0.149217	0.152728	0.154047	0.263226
	20	0.838138
	21	0.856629		CS-MAG-ATCC700603
	22	0.831008		MAG (μM)/CS (μg/mL)	32	16	8	4	2	1	0.5	0
	23	0.855103		400	0.0456847	0.0503469	0.0467638	0.044577	0.0477014	0.0474865	0.159061	0.250168
	24	0.754873		200	0.0442648	0.0430517	0.0432567	0.0444443	0.0419067	0.0436357	0.161343	0.217398
	25	0.906474		100	0.0444599	0.0467507	0.0427587	0.0415783	0.0445353	0.0728092	0.173603	0.20423
	26	0.859452		50	0.0437474	0.109029	0.113722	0.0990447	0.101341	0.262635	0.183611	0.206129
	27	0.900206		25	0.0446707	0.162213	0.146185	0.156975	0.179898	0.264614	0.201383	0.206957
	28	0.833712		12.5	0.0434176	0.145213	0.208982	0.215754	0.234672	0.213951	0.19	0.199066
	29	0.752614		6.25	0.0430647	0.106758	0.205081	0.229517	0.200733	0.205775	0.186907	0.193811
	30	0.882099		0	0.0480397	0.157103	0.202804	0.211945	0.227501	0.224533	0.206073	0.248403
	31	0.852463
	32	0.933229
	33	1.00809		Fig 1D
	34	1.05712		CS-MAG-ATCC14028
	35	1.14896		time(h)	Con			CS(16 μg/mL)			MAG(25 μg/mL)			CS+MAG
	36	0.815953		0	7.23553	7	7.11776	7.23553	7	7.11776	7.23553	7.12	7.17776	7.23553	7.21	7.22276
	37	0.936791		3	8.14613	8	8.07306	7	7.1	7.05	7.90309	7.51587	7.70948	2.60206	2.56	2.58103
	38	0.87358		6	8.60206	8.39445	8.49826	7.8	7.98227	7.89114	8.44716	8.43	8.43858	2.83251	2.7	2.76625
	39	0.849757		9	8.48855	8.77815	8.63335	8.31806	8.44716	8.38261	8.68124	8.65896	8.6701	1.65	1.60206	1.62603
	40	0.700565
	41	0.808334
	42	0.885938		CS-MAG-ATCC25922
	43	0.825611		time(h)	Con			CS(1 μg/mL)			MAG(25 μg/mL)			CS+MAG
	44	0.891042		0	6	6.38021	6.19011	6	6.38021	6.19011	6	6.38021	6.19011	6	6.38021	6.19011
	45	0.869348		3	8.32634	8.30963	8.31798	7.90309	7.20412	7.5536	8.10721	7.94448	8.02585	6.53656	6.22531	6.38093
	46	0.96325		6	8.60206	8.52114	8.5616	8.50515	8.44716	8.47615	8.23553	8.20412	8.21982	5.85733	5.77815	5.81774
	47	-0.1201		9	8.90309	8.64345	8.77327	8.716	8.69197	8.70398	8.23553	8.44716	8.34134	4.90309	5.20412	5.0536
	48	0.892579
	49	0.885186		CS-MAG-ATCC700603
	50	0.911523		time(h)	Con			CS(16 μg/mL)			MAG(25 μg/mL)			CS+MAG
	51	0.928959		0	6.71067	6.58883	6.83251	6.71067	6.58883	6.83251	6.71067	6.58883	6.83251	6.71067	6.58883	6.83251
	52	0.815766		3	8.09489	8.25527	7.9345	7.14912	6.85733	7.44091	8.13708	8.27416	8	4.07846	3.66276	4.49415
	53	0.886856		6	8.607	8.57054	8.64345	6.91161	6.80618	7.01703	8.68124	8.58433	8.77815	4.838	4.79518	4.88081
	54	0.740174		9	8.75624	8.85733	8.65514	7.72751	7.5977	7.85733	8.76929	8.73239	8.80618	4.92867	4.60206	5.25527
	55	0.738471
	56	0.76083
	57	0.82904
	58	0.867173
	59	0.852236
	60	0.84723
	61	0.813645
	62	0.693813
	63	0.766403
	64	0.808749
	65	0.94057
	66	0.806099
	67	0.871354
	68	0.829163
	69	0.796392
	70	0.840385
	71	0.897561
	72	0.826898
	73	0.676903
	74	0.95361
	75	0.986228
	76	0.975587
	77	0.824321
	78	0.752599
	79	0.785317
	80	0.87477
	81	0.808625
	82	0.82406
	83	0.943646
	84	0.789898
	85	0.764123
	86	0.790368
	87	0
	88	0.819163
	89	0.860941
	90	0.844852
	91	0.890772
	92	0.948793
	93	0.741459
	94	0.300475
	95	0.530245
	96	0.676844
	97	0.628791
	98	0.80674
	99	0.78556
	100	0.762277
	101	0.813597
	102	0.831599
	103	0.63845
	104	0.921129
	105	0.782998
	106	0.788011
	107	0.782995
	108	0.793384
	109	0.852673
	110	0.856179
	111	0.844214
	112	0.671454
	113	0.982257
	114	1.04094
	115	0.990509
	116	1.26636
	117	0.90879
	118	0.87652
	119	0.954292
	120	0.889277
	121	0.900298
	122	1.00058
	123	0.908326
	124	0.729988
	125	0.884188
	126	0.79471
	127	0.766978
	128	0.820272
	129	0.806777
	130	0.819717
	131	0.876576
	132	0.755349
	133	0.722879
	134	0.748929
	135	0.69457
	136	0.74698
	137	0.904182
	138	0.745058
	139	0.701524
	140	0.89917
	141	0.786727
	142	1.04913
	143	0.689637
	144	0.756309
	145	0.935531
	146	0.890007
	147	0.727856
	148	0.815778
	149	1.14228
	150	0.847285
	151	0.560692
	152	0.896535
	153	0.887644
	154	0.349554
	155	1.0363
	156	1.00062
	157	0.938628
	158	0.887374
	159	0.901971
	160	0.312204
	161	0.861168
	162	0.805207
	163	0.852446
	164	1.153
	165	1.00426
	166	0.858212
	167	0.838256
	168	0.907736
	169	0.863936
	170	0.917417
	171	0.888521
	172	0.672547
	173	0.914041
	174	0.78845
	175	0.83552
	176	0.783318
	177	0.732755
	178	0.768372
	179	0.698543
	180	0.845173
	181	0.842482
	182	1.00702
	183	0.735745
	184	0.295208
	185	0.806617
	186	0.21403
	187	0.333321
	188	0.779477
	189	0.777513
	190	0.878408
	191	0.388569
	192	0.997061
	193	0.835272
	194	1.0313
	195	0.832206
	196	0.301196
	197	0.841625
	198	0.809576
	199	0.96271
	200	1.02347
	201	0.889672
	202	0.822706
	203	0.82356
	204	0.893776
	205	0.966461
	206	0.813329
	207	0.87116
	208	0.840065
	209	0.746876
	210	0.899808
	211	0.873922
	212	0.821104
	213	0.766455
	214	0.729992
	215	0.740713
	216	0.785412
	217	0.712209
	218	0.794562
	219	0.876785
	220	0.85944
	221	0.881826
	222	0.781507
	223	0.721458
	224	0.761054
	225	0.998894
	226	0.842539
	227	0.767544
	228	0.753394
	229	0.868966
	230	0.869362
	231	0.878641
	232	0.817095
	233	0.807523
	234	0.877104
	235	0.837709
	236	0.909015
	237	0.784948
	238	0.881488
	239	0.869404
	240	0.281211
	241	480
	242	0.836835
	243	-0.68659
	244	0.819339
	245	0.976827
	246	0.81717
	247	0.725223
	248	0.868203
	249	0.846323
	250	0.840323
	251	0.861726
	252	0.749008
	253	0.743392
	254	0.81483
	255	0.672626
	256	0.726611
	257	0.790049
	258	0.843981
	259	0.858041
	260	0.927018
	261	1.03638
	262	1.02879
	263	0.771813
	264	0.797252
	265	0.815735
	266	0.785092
	267	0.731685
	268	0.800021
	269	0.867141
	270	0.86566
	271	0.835832
	272	0.804486
	273	0.515443
	274	0.800425
	275	0.996283
	276	0.775282
	277	0.790297
	278	0.852037
	279	0.86336
	280	0.843085
	281	-0.1082
	282	0.954392
	283	0.956621
	284	0.876702
	285	0.85395
	286	0.890056
	287	0.909899
	288	0.966122
	289	0.96957
	290	1.00853
	291	0.934914
	292	0.797205
	293	0.823872
	294	0.71906
	295	0.674306
	296	0.66438
	297	0.780783
	298	0.883105
	299	0.841239
	300	0.937513
	301	0.849644
	302	0.791383
	303	0.846559
	304	0.637232
	305	0.918779
	306	0.805187
	307	0.648283
	308	0.855674
	309	0.810134
	310	0.898798
	311	0.874943
	312	0.887402
	313	0.858166
	314	0.932441
	315	0.739804
	316	0.974952
	317	0.965266
	318	0.890292
	319	0.862075
	320	0.94251
	321	0.757813
	322	0.854383
	323	0.849363
	324	0.877399
	325	0.845468
	326	0.85029
	327	0.801297
	328	0.822054
	329	1.26112
	330	0.9091
	331	0.870392
	332	0.814517
	333	0.727642
	334	0.740207
	335	0.692193
	336	0.686093
	337	0.566521
	338	0.86629
	339	0.816529
	340	0.881742
	341	0.834449
	342	0.802121
	343	0.303628
	344	0.838644
	345	0.791139
	346	0.780772
	347	0.813981
	348	0.793472
	349	0.807592
	350	0.868655
	351	0.873195
	352	0.844395
	353	0.898384
	354	0.955334
	355	0.976735
	356	0.995108
	357	-0.17989
	358	0.884285
	359	0.956368
	360	0.902702
	361	0.928037
	362	-0.13852
	363	0.875827
	364	0.852387
	365	0.813253
	366	0.84577
	367	-0.15759
	368	0.871396
	369	0.866762
	370	0.904286
	371	0.835218
	372	0.789191
	373	0.798071
	374	0.713015
	375	0.678426
	376	0.707277
	377	0.773494
	378	0.812066
	379	0.840929
	380	0.813061
	381	0.907863
	382	0.732671
	383	0.951811
	384	0.799524
	385	0.85954
	386	0.837027
	387	0.74076
	388	0.790547
	389	0.7505
	390	0.440028
	391	0.883782
	392	0.845707
	393	0.785381
	394	0.930197
	395	0.911298
	396	0.316173
	397	0.886193
	398	-0.12729
	399	0.828634
	400	0.826045
	401	0.900773
	402	0.863107
	403	0.825602
	404	1.01503
	405	0.843411
	406	0.870468
	407	0.838774
	408	0.977726
	409	0.869396
	410	0.965618
	411	0.90098
	412	0.853302
	413	0.829527
	414	0.765557
	415	0.777095
	416	0.72566
	417	-0.18185
	418	0.675661
	419	0.864618
	420	0.904825
	421	0.900712
	422	0.717923
	423	0.859611
	424	0.827203
	425	0.872706
	426	0.812957
	427	0.838759
	428	0.884356
	429	0.81216
	430	0.855773
	431	0.834495
	432	0.845012
	433	0.872371
	434	0.918739
	435	0.942786
	436	0.879134
	437	0.912099
	438	1.03602
	439	0.862776
	440	0.938709
	441	0.896535
	442	0.841889
	443	0.749681
	444	0.705868
	445	0.691127
	446	0.703208
	447	0.71448
	448	0.684359
	449	0.787829
	450	0.847489
	451	0.841098
	452	0.848922
	453	0.422236
	454	0.762852
	455	0.774821
	456	0.730483
	457	0.784564
	458	0.892968
	459	0.660718
	460	0.8351
	461	0.931
	462	0.806813
	463	0.901817
	464	0.990933
	465	1.05217
	466	1.06763
	467	0.982933
	468	0.902054
	469	0.624304
	470	0.827374
	471	0.7871
	472	0.938481
	473	0.461257
	474	0.57489
	475	1.0391
	476	1.01481
	477	1.07359
	478	0.271107
	479	0.985965
	MAG-480	-0.95381
	481	0.851699
	482	0.826363
	483	0.847303
	484	0.732294
	485	0.819309
	486	0.907173
	487	0.943267
	488	0.836213
	489	0.829499
	490	0.860539
	491	0.923064
	492	0.809114
	493	0.740892
	494	0.720627
	495	0.605423
	496	0.728368
	497	0.733387
	498	0.835885
	499	0.823021
	500	0.83724

## Sheet:  Fig. 2
	Fig 2A										Fig 2B
	CS-MAG-S.Typhimurium (17ES)											FICI
	MAG (μM)/CS (μg/mL)	128	64	32	16	8	4	2	0		CS	14028	25922	700603
	400	0.0842464	0.0709055	0.0607536	0.0637608	0.0647099	0.0657019	0.0570037	0.304008		1	0	0	0
	200	0.0454533	0.0451962	0.0440765	0.0450198	0.0437815	0.0441308	0.0414104	0.215336		0.5	0.03125	0.03125	0.0625
	100	0.0449472	0.0445634	0.0444753	0.0434065	0.0450717	0.0427375	0.0422242	0.168469		0.25	0.03125	0.03125	0.125
	50	0.0450328	0.0443535	0.0446956	0.043784	0.0425415	0.0426833	0.0429957	0.184735		0.125	0.03125	0.03125	0.125
	25	0.044465	0.0442111	0.0440299	0.0441826	0.0452352	0.0820541	0.0929572	0.203584		0.0625	0.0625	0.03125	0.125
	12.5	0.0441541	0.0434918	0.0658434	0.0957474	0.113459	0.117677	0.199203	0.207428		0.0313	0.0625	1	0.125
	6.25	0.043453	0.0435202	0.0963747	0.150483	0.161286	0.168869	0.175433	0.208792		0.0156	1	1	0.125
	0	0.0434297	0.0421134	0.0966464	0.16385	0.16776	0.161154	0.175391	0.222971		0	1	1	1
	CS-MAG-E.coli (2012FS)
	MAG (μM)/CS (μg/mL)	128	64	32	16	8	4	2	0		Fig 2C
	400	0.0541147	0.0548655	0.0577623	0.0551126	0.0545305	0.0543986	0.0519643	0.179975		time(h)	Con			CS(32 μg/mL)			MAG(25 μg/mL)			CS+MAG
	200	0.0432105	0.0428317	0.0419174	0.0408903	0.0402189	0.0399572	0.0385467	0.204664		0	7.14613	7.14613	7.14613	7.14613	7.14613	7.14613	7.14613	7.14613	7.14613	7.14613	7.14613	7.14613
	100	0.042779	0.0415792	0.0411624	0.0401306	0.0398035	0.0390326	0.0383315	0.247		3	7.92224	7.94448	7.9	7.03959	7.07918	7	7.61389	7.58433	7.64345	2.64062	2.6	2.68124
	50	0.0421474	0.041297	0.0405561	0.0399114	0.0393265	0.0379375	0.0370074	0.228417		6	8.24029	8.4014	8.07918	8.36317	8.32634	8.4	8.32251	8.26482	8.38021	3.35051	3.30103	3.4
	25	0.0409198	0.0403663	0.0405267	0.0393559	0.0390229	0.0385434	0.0379342	0.25717		9	8.82188	9.10721	8.53656	8.42867	8.47712	8.38021	8.91265	8.48287	9.34242	0	0	0
	12.5	0.0407855	0.0407986	0.0399343	0.0384847	0.0395029	0.063473	0.068208	0.252232
	6.25	0.0408543	0.0400063	0.0390816	0.0383348	0.0389543	0.170503	0.198566	0.257343		Fig 2D
	0	0.0397774	0.0392122	0.037778	0.0386869	0.0519509	0.237424	0.256814	0.263226		time(h)	Con			CS(8 μg/mL)			MAG(25 μg/mL)			CS+MAG
											0	6.83251	6.83251	6.83251	6.83251	6.83251	6.83251	6.83251	6.83251	6.83251	6.83251	6.83251	6.83251
	CS-MAG-K.pneumoniae(CMG)										3	7.99114	7.98227	8	6.67948	6.65896	6.7	7.69011	7.60206	7.77815	5.59723	7.8	3.39445
	MAG (μM)/CS (μg/mL)	128	64	32	16	8	4	2	0		6	8.38675	8.32634	8.44716	6.79898	6.79796	6.8	7.75688	7.68124	7.83251	3.67173	3.64345	3.7
	400	0.0463728	0.0453365	0.0443286	0.043619	0.0433075	0.0424571	0.0422396	0.21838		9	8.44268	8.50515	8.38021	7.92379	7.94448	7.90309	8.51959	8.35793	8.68124	2.80309	2.80618	2.8
	200	0.0444899	0.0454095	0.0423742	0.0419601	0.0439723	0.0409781	0.0411794	0.183567
	100	0.044594	0.0450393	0.043484	0.0429806	0.0425218	0.0418488	0.0408181	0.202723		Fig 2E
	50	0.0447554	0.0864471	0.112447	0.114867	0.153933	0.196386	0.14236	0.220127		time(h)	Con			CS(128 μg/mL)			MAG(25 μg/mL)			CS+MAG
	25	0.172868	0.149463	0.157199	0.155022	0.172504	0.192538	0.191135	0.218027		0	6.65311	6.64345	6.66276	6.65311	6.64345	6.66276	6.65311	6.64345	6.66276	6.65311	6.64345	6.66276
	12.5	0.228227	0.174975	0.162866	0.176661	0.161706	0.154633	0.170496	0.162047		3	7.98895	8.12057	7.85733	7.69862	7.68124	7.716	8.11058	7.90309	8.31806	4.30103	4	4.60206
	6.25	0.217976	0.1863	0.1945	0.177816	0.165317	0.170736	0.173725	0.165238		6	8.60636	8.61066	8.60206	8.51051	8.51587	8.50515	8.87949	8.79518	8.96379	3.25257	2.90309	3.60206
	0	0.258531	0.197025	0.191591	0.174729	0.176749	0.183166	0.190821	0.174325		9	8.71664	8.77815	8.65514	8.78283	8.68485	8.88081	8.90091	8.68124	9.12057	3.84062	3.38021	4.30103
											Fig 2F
											MIC (μg/ml)
											time(day)	CS	CS+MAG
											0	32	32
											1	32	32
											2	32	32
											3	32	32
											4	64	32
											5	256	32
											6	256	32
											7	512	32
											8	512	32
											9	512	32
											10	512	32
											11	512	32
											12	512	32
											13	512	32
											14	512	32
											15	512	32
											16	512	32
											17	512	32
											18	512	32
											19	512	32
											20	512	32
											21	512	32

## Sheet:  Fig. 3
	Fig 3B					Fig 3F													Fig 3G
	Control	CS	MAG	CS+MAG		DAPI													Protein				DNA				K+
	1131	3911	5260	13604		Control			MAG			CS+MAG			CS				Control	CS	MAG	CS+MAG	Control	CS	MAG	CS+MAG	Control	CS	MAG	CS+MAG
	1101	4420	5683	12255		1.1904	0.99746	0.812144	1.56103	1.80002	1.73353	14.3386	11.1556	15.7971	6.00387	5.85657	7.83656		0.974872	1.36208	1.05368	1.81268	0.982258	1.56048	1.00403	2.39032	0.982533	1.03493	1.02511	1.23472
	1116	4165	5471	12925		FM4-64													1.00914	1.38607	1.05197	1.85037	1.01613	1.60645	1.00403	2.40968	1.00218	1.04803	1.03166	1.21507
						Control			MAG			CS+MAG			CS				1.01599	1.39463	1.05711	1.86579	1.00161	1.59194	1.02339	2.42903	1.01528	1.02838	1.04476	1.23144
	Fig 3C					0.785206	1.06575	1.14905	0.547402	0.805987	0.555982	0.0689476	0.067497	0.0740496	0.163988	0.133837	0.193177
	FICI					DAPI/FM4-64													Fig 3H
	CS	14028	trxB	trxB+Mn TBAP		Control			MAG			CS+MAG			CS				CS	MAG	CS+MAG
	1	0	0	0		0.160591	0.0991413	0.0748703	0.302078	0.236572	0.330282	22.0294	17.5074	22.598	3.87823	4.63534	4.29719		2.72075	0.786475	102.254
	0.5	0.0625	0.0078125	0.25															0.782961	6.29941	100.23
	0.25	0.0625	0.015625	0.25															5.90061	9.78321	97.9603
	0.125	0.0625	1	0.25
	0.0625	0.0625	1	0.5
	0.0313	1	1	1
	0.0156	1	1	1
	0	1	1	1
	Fig 3D
	PI				NPN
	Control	CS	MAG	CS+MAG	Control	CS	MAG	CS+MAG
	5140	9788	19545	49573	2339	16061	2536	24898
	5126	10551	20007	48890	2465	15490	2576	23364
	4899	10739	19092	50379	2354	16305	2510	23288

## Sheet: Fig. 4
	Fig 4A
	Control	MAG	CS+MAG
	-10.3	-15.7	-17
	-9.13	-13.8	-14.8
	-9.9	-16	-17.1
	Fig 4D
	eptA									arnT
	CON			CS			CS+MAG			CON			CS			CS+MAG
	1.15402	1.07674	0.80478	2.29209	1.9816	2.1386	0.477421	0.579682	0.56383	1.17827	1.19472	0.710382	3.45017	2.68825	2.90123	0.338368	0.471937	0.22324
	Fig 4E
	FICI
	CS	eptA	arnT	ATCC 14028
	1	0	0	0
	0.5	0.5	0.5	0.0625
	0.25	1	1	0.0625
	0.125	1	1	0.0625
	0.0625	1	1	0.0625
	0.0313	1	1	1
	0.0156	1	1	1
	0	1	1	1
	Fig 4F
	14028 ΔeptA
	time(h)	Con			CS(0.5 μg/mL)			MAG(25 μg/mL)			CS+MAG
	0	6.22358	6.44716	6	6.22358	6.44716	6	6.22358	6.44716	6	6.22358	6.44716	6
	3	8.13947	8.38021	7.89873	5.84062	5.90309	5.77815	8.2297	8.45939	8	4.57918	4.5563	4.60206
	6	8.77582	8.92428	8.62737	7.45154	7.60206	7.30103	8.68169	8.716	8.64738	7.00684	7.23553	6.77815
	9	9.33438	9.32634	9.34242	8.34634	8.34242	8.35025	9.24708	9.30103	9.19312	7.5563	7.51055	7.60206
	14028 ΔarnT
	time(h)	Con			CS(0.5 μg/mL)			MAG(25 μg/mL)			CS+MAG
	0	6.61265	6.74819	6.47712	6.61265	6.74819	6.47712	6.61265	6.74819	6.47712	6.61265	6.74819	6.47712
	3	8.19011	8.38021	8	7.90036	8	7.80072	8.16795	8.4014	7.9345	5.26523	5.32634	5.20412
	6	8.94914	8.96379	8.9345	8.46502	8.48287	8.44716	9.16235	9.34242	8.98227	7.66723	7.5563	7.77815
	9	9.32564	9.35025	9.30103	9.10742	9.21484	9	9.48822	9.50515	9.47129	8.58206	8.68124	8.48287

## Sheet:  Fig. 5
	Fig 5B
	FICI
	CS	pmrA	pmrB	ATCC 14028
	1	0	0	0
	0.5	0.5	0.25	0.0625
	0.25	0.5	0.125	0.0625
	0.125	1	1	0.0625
	0.0625	1	1	0.0625
	0.0313	1	1	1
	0.0156	1	1	1
	0	1	1	1
	Fig 5C
	14028 ΔpmrA
	time(h)	Con			CS(0.5 μg/mL)			MAG(25 μg/mL)			CS+MAG
	0	6.61265	6.44716	6.77815	6.61265	6.44716	6.77815	6.61265	6.44716	6.77815	6.61265	6.44716	6.77815
	3	8.51536	8.49415	8.53656	8.46522	8.47712	8.45332	8.52622	8.51587	8.53656	8.10379	8.4014	7.80618
	6	8.71728	8.60206	8.83251	8.81934	8.83251	8.80618	8.85463	8.90309	8.80618	8.72482	8.64345	8.80618
	9	8.9213	9.06446	8.77815	9.18304	9.12057	9.24551	9.23506	9.21484	9.25527	9.17435	9.09342	9.25527
	14028 ΔpmrB
	time(h)	Con			CS(0.5 μg/mL)			MAG(25 μg/mL)			CS+MAG
	0	6.46826	6.5563	6.38021	6.46826	6.5563	6.38021	6.46826	6.5563	6.38021	6.46826	6.5563	6.38021
	3	8.42934	8.38739	8.47129	8.34214	8.35793	8.32634	8.53148	8.53148	8.53148	7.95224	8.12057	7.7839
	6	8.85599	8.74819	8.96379	8.81934	8.83251	8.80618	8.82948	8.88081	8.77815	8.72482	8.64345	8.80618
	9	9.18792	9.12057	9.25527	9.13354	9.13354	9.13354	9.09988	9.12057	9.07918	8.95414	8.94448	8.96379
	Fig 5D
	Control	CS	CS+MAG
	1	1.04003	1.93181
	1	1.1165	1.73221
	1	1.2621	2.07588
	Fig 5E											Fig 5F
	Time (s)	Corrected Heat Rate (µJ/s)	Mole Ratio	Enthalpy (kJ/mol)	MoleRatio	Fit(kJ/mol)	Models					MoleRatio	control	mag
	4.99998	-0.0146488	0.33557	-5.54798	0.334559	-23.512	Model	Variable	Value			190	8.72364	33.188
	6	0.152418	0.673393	-24.798	0.368138	-23.465	Independent	Kd (M)	1.999e-06			191	4.19291	-18.8054
	7.00002	-0.0109658	1.01348	-22.1317	0.401739	-23.4165		n	2.711			192	5.61568	0.147903
	7.99998	-0.0100798	1.35586	-20.3832	0.435362	-23.3664		ΔH (kJ/mol)	-25.48			193	5.08063	4.32548
	9	-0.0014554	1.70053	-19.2115	0.469008	-23.3147		ΔS (J/mol·K)	23.65			194	4.98835	12.9257
	10	0.00729453	2.04751	-15.9868	0.502677	-23.2613						195	4.31091	19.5238
	11	0.0133687	2.39682	-14.7857	0.536368	-23.2062						196	3.13427	29.5602
	12	0.00981763	2.74848	-11.6746	0.570081	-23.1493						197	3.00199	29.4215
	13	3.24434e-05	3.10249	-11.2587	0.603817	-23.0905						198	2.21319	33.1807
	14	-0.012847	3.45889	-7.94035	0.637575	-23.0297						199	1.58749	39.5682
	15	-0.0128786	3.81767	-5.45435	0.671356	-22.9669						200	0.842482	40.212
	16	-0.00512277	4.17886	-2.92818	0.70516	-22.9019						201	-0.0722033	42.5395
	17	0.000123071	4.54248	-1.91098	0.738986	-22.8348						202	-0.803557	42.1896
	18	0.00273257	4.90854	-2.01081	0.772834	-22.7654						203	-1.2731	40.7484
	19	0.00274798	5.27705	-1.04441	0.806705	-22.6936						204	-1.91423	32.2366
	20	0.00150863	5.64804	-0.036051	0.840599	-22.6194						205	-1.97621	27.879
	21	1.78027e-05	6.02151	0.337461	0.874515	-22.5426						206	-2.32881	21.3759
	22	-0.00251902	6.3975	0.366779	0.908454	-22.4632						207	-2.47743	11.7392
	23	-0.00547382	6.776	-0.0143835	0.942416	-22.381						208	-2.55819	10.4553
	24	-0.00759224	7.15705	0.23009	0.9764	-22.2959						209	-2.629	9.83207
	25	-0.00891571			1.01041	-22.2079						210	-2.14654	10.2469
	26	-0.00912203			1.04444	-22.1168						211	-1.65118	7.48675
	27	-0.00517699			1.07849	-22.0225						212	-1.53694	6.4344
	28	-0.00324026			1.11256	-21.9249						213	-1.42569	3.91169
	29	-0.00272612			1.14666	-21.8239						214	-1.31361	-1.86633
	30	-0.00191908			1.18078	-21.7193						215	-1.31741	-2.93289
	31	-0.00194883			1.21493	-21.6111						216	-1.26706	-4.87848
	32	-0.00197861			1.24909	-21.499						217	-1.6361	-8.0604
	33	-0.00368197			1.28328	-21.383						218	-1.85492	-7.08481
	34	-0.00572004			1.31749	-21.263						219	-1.88224	-5.92789
	35	-0.00420175			1.35173	-21.1387						220	-1.94828	-5.8208
	36	-0.00117718			1.38598	-21.0102						221	-2.13251	-6.00118
	37	0.00214026			1.42026	-20.8771						222	-2.21701	-6.08526
	38	0.00549952			1.45457	-20.7395						223	-2.28477	-6.1892
	39	0.00856593			1.48889	-20.5972						224	-2.26243	-6.01718
	40	0.0109211			1.52324	-20.45						225	-2.16343	-5.98904
	41	0.011477			1.55761	-20.2978						226	-2.0414	-5.71479
	42	0.0127025			1.59201	-20.1405						227	-1.9947	-5.45982
	43	0.0128401			1.62643	-19.978						228	-1.83933	-5.19502
	44	0.0106346			1.66087	-19.8101						229	-1.73726	-4.95097
	45	0.00683926			1.69533	-19.6368						230	-1.63571	-4.63893
	46	0.00521959			1.72982	-19.458						231	-1.51999	-4.23728
	47	0.00393461			1.76433	-19.2736						232	-1.39193	-3.92752
	48	0.00310989			1.79886	-19.0834						233	-1.28128	-3.58493
	49	0.00420982			1.83341	-18.8876						234	-1.199	-3.23396
	50	0.00689964			1.86799	-18.6859						235	-1.10547	-2.91905
	51	0.0100497			1.90259	-18.4783						236	-0.995974	-2.61931
	52	0.0172164			1.93722	-18.2649						237	-0.932642	-2.40006
	53	0.0184			1.97187	-18.0457						238	-0.868133	-2.16401
	54	0.0112575			2.00654	-17.8207						239	-0.810143	-1.96642
	55	0.00863363			2.04123	-17.5899						240	-0.732639	-1.76683
	56	0.00952433			2.07595	-17.3534						241	-0.638283	-1.60822
	57	0.00684339			2.11069	-17.1113						242	-0.544224	-1.50613
	58	0.0127825			2.14545	-16.8638						243	-0.488006	-1.375
	59	0.017425			2.18024	-16.6109						244	-0.44967	-1.29031
	60	0.0246612			2.21505	-16.3529						245	-0.424588	-1.23066
	61	0.0122326			2.24988	-16.09						246	-0.389031	-1.20996
	62	0.00930196			2.28474	-15.8224						247	-0.399964	-1.21949
	63	0.00829568			2.31962	-15.5504						248	-0.405802	-1.17673
	64	-0.00984925			2.35452	-15.2743						249	-0.410246	-1.15799
	65	-0.2339			2.38945	-14.9944						250	-0.43552	-1.11731
	66	-0.821335			2.4244	-14.7111						251	-0.467036	-1.07419
	67	-1.17543			2.45937	-14.4247						252	-0.510099	-1.06535
	68	-1.3089			2.49437	-14.1356						253	-0.559839	-1.01695
	69	-1.22748			2.52939	-13.8442						254	-0.586533	-0.999114
	70	-1.0079			2.56443	-13.5511						255	-0.583594	-0.988633
	71	-0.687989			2.5995	-13.2565						256	-0.593709	-1.03011
	72	-0.38147			2.63459	-12.961						257	-0.603313	-1.07492
	73	-0.178798			2.6697	-12.6651						258	-0.666864	-1.05572
	74	-0.0555349			2.70484	-12.3691						259	-0.566954	-1.03815
	75	0.0009484			2.74	-12.0737						260	-0.448548	-1.08103
	76	-0.000745427			2.77518	-11.7792
	77	1.82611e-05			2.81039	-11.4861
	78	0.00337758			2.84562	-11.1948
	79	0.0128455			2.88087	-10.9058
	80	0.0156594			2.91615	-10.6195
	81	0.0154623			2.95145	-10.3363
	82	0.0127967			2.98677	-10.0566
	83	0.00707517			3.02212	-9.78071
	84	0.00667834			3.05749	-9.50897
	85	0.013692			3.09289	-9.24167
	86	0.0125444			3.12831	-8.9791
	87	0.00951645			3.16375	-8.72149
	88	0.00853865			3.19922	-8.46905
	89	0.0116588			3.23471	-8.22198
	90	0.0198021			3.27022	-7.98041
	91	0.0224225			3.30576	-7.74449
	92	0.017342			3.34132	-7.51431
	93	0.0114271			3.3769	-7.28995
	94	0.0143404			3.41251	-7.07146
	95	0.0203447			3.44814	-6.85887
	96	0.0152911			3.4838	-6.65218
	97	0.0124968			3.51948	-6.45138
	98	0.0122133			3.55518	-6.25644
	99	0.00256475			3.59091	-6.06731
	100	0.000308585			3.62666	-5.88393
	101	0.00219409			3.66244	-5.70622
	102	0.00408008			3.69823	-5.53409
	103	0.00910407			3.73406	-5.36745
	104	0.00967157			3.7699	-5.20619
	105	0.00449168			3.80577	-5.05019
	106	0.00429076			3.84167	-4.89934
	107	0.0030447			3.87759	-4.7535
	108	-0.000252387			3.91353	-4.61256
	109	-0.00572515			3.9495	-4.47637
	110	-0.0140422			3.98549	-4.34481
	111	-0.022333			4.0215	-4.21773
	112	-0.0185256			4.05754	-4.09501
	113	-0.0158478			4.0936	-3.97651
	114	-0.0137977			4.12969	-3.8621
	115	-0.0117475			4.1658	-3.75163
	116	-0.00999024			4.20193	-3.64498
	117	-0.00990656			4.23809	-3.54202
	118	-0.0106178			4.27427	-3.44263
	119	-0.010576			4.31048	-3.34667
	120	-0.0107852			4.34671	-3.25403
	121	-0.00919528			4.38297	-3.16458
	122	-0.00455104			4.41925	-3.07822
	123	-0.000216981			4.45555	-2.99482
	124	0.000585609			4.49188	-2.91428
	125	0.000342428			4.52823	-2.8365
	126	-0.00182562			4.56461	-2.76137
	127	-0.00261295			4.60101	-2.68879
	128	-0.000805973			4.63743	-2.61866
	129	0.0015447			4.67388	-2.5509
	130	0.00439745			4.71036	-2.48541
	131	0.00745963			4.74685	-2.42211
	132	0.00909902			4.78338	-2.36092
	133	0.00927401			4.81992	-2.30175
	134	0.00877979			4.85649	-2.24453
	135	0.00815982			4.89309	-2.18918
	136	0.00695408			4.92971	-2.13563
	137	0.00562306			4.96635	-2.08383
	138	0.00496125			5.00302	-2.03369
	139	0.00459232			5.03972	-1.98515
	140	0.00485122			5.07643	-1.93817
	141	0.0107151			5.11317	-1.89267
	142	0.0143358			5.14994	-1.8486
	143	0.0160317			5.18673	-1.80591
	144	0.0161797			5.22355	-1.76455
	145	0.0131479			5.26039	-1.72446
	146	0.00806571			5.29725	-1.68561
	147	0.00248164			5.33414	-1.64794
	148	-0.00385556			5.37106	-1.61141
	149	-0.00931429			5.408	-1.57599
	150	-0.0130574			5.44496	-1.54162
	151	-0.0150851			5.48195	-1.50827
	152	-0.0150628			5.51896	-1.47591
	153	-0.014078			5.556	-1.44449
	154	-0.0142228			5.59306	-1.41399
	155	-0.0116483			5.63015	-1.38438
	156	-0.0102869			5.66726	-1.35561
	157	-0.00896741			5.70439	-1.32766
	158	-0.00710414			5.74155	-1.30051
	159	-0.00595198			5.77874	-1.27412
	160	-0.00496717			5.81595	-1.24847
	161	-0.00532143			5.85319	-1.22353
	162	-0.00659598			5.89045	-1.19928
	163	-0.00833077			5.92773	-1.17569
	164	-0.00881055			5.96504	-1.15275
	165	-0.0056919			6.00238	-1.13043
	166	0.000522903			6.03974	-1.1087
	167	0.00719777			6.07712	-1.08755
	168	0.0129942			6.11453	-1.06697
	169	0.0177864			6.15197	-1.04692
	170	0.020863			6.18943	-1.0274
	171	0.0220152			6.22691	-1.00839
	172	0.0208243			6.26442	-0.989863
	173	0.0197588			6.30195	-0.971813
	174	0.0178566			6.33951	-0.954222
	175	0.0118123			6.3771	-0.937075
	176	0.00576784			6.41471	-0.920358
	177	0.00457696			6.45234	-0.904058
	178	0.00518521			6.49	-0.888161
	179	-0.00115217			6.52769	-0.872656
	180	3.55271e-014			6.5654	-0.857529
	181	0.00954808			6.60313	-0.842769
	182	-0.231572			6.64089	-0.828365
	183	-1.03237			6.67868	-0.814306
	184	-2.2701			6.71649	-0.800582
	185	-3.70794			6.75433	-0.787182
	186	-4.86061			6.79219	-0.774097
	187	-5.10515			6.83008	-0.761317
	188	-4.54216			6.86799	-0.748834
	189	-3.48007			6.90593	-0.736638
	190	-2.25791			6.94389	-0.724722
	191	-1.22141			6.98188	-0.713076
	192	-0.493419			7.01989	-0.701694
	193	-0.10483			7.05793	-0.690567
	194	0.00269448			7.09599	-0.679689
	195	-0.0123097			7.13408	-0.669052
	196	0.00699542
	197	-0.0131683
	198	-0.020763
	199	-0.0136301
	200	0.0312901
	201	-0.00535369
	202	0.00617095
	203	-0.0143154
	204	-0.0106996
	205	0.00868994
	206	0.00839053
	207	0.00855319
	208	0.00967818
	209	0.0133548
	210	0.0164463
	211	0.0102493
	212	0.00882146
	213	0.013461
	214	0.0198578
	215	0.0247233
	216	0.0225772
	217	0.0211843
	218	0.0193313
	219	0.0175619
	220	0.0167129
	221	0.016408
	222	0.0159774
	223	0.0159234
	224	0.0161205
	225	0.0164849
	226	0.0171422
	227	0.0174649
	228	0.0174527
	229	0.0178171
	230	0.0170937
	231	0.0166213
	232	0.0162744
	233	0.0153419
	234	0.0150787
	235	0.0146063
	236	0.0142177
	237	0.0140989
	238	0.0166541
	239	0.019544
	240	0.0208439
	241	0.020805
	242	0.0209753
	243	0.021313
	244	0.0206046
	245	0.0198544
	246	0.018644
	247	0.0170988
	248	0.0155118
	249	0.0135901
	250	0.012296
	251	0.0111274
	252	0.00954041
	253	0.00745134
	254	0.00557145
	255	0.00302214
	256	0.00055652
	257	-0.00157442
	258	-0.00404004
	259	-0.00704958
	260	-0.00544555
	261	-0.00265297
	262	-0.000906384
	263	0.00054688
	264	0.00283739
	265	0.00508605
	266	0.00612092
	267	0.00590102
	268	0.00476064
	269	0.00357799
	270	0.00285601
	271	0.00234324
	272	0.00279234
	273	0.00537573
	274	0.00485024
	275	-0.000638551
	276	-0.00554185
	277	-0.00939914
	278	-0.0122102
	279	-0.0151051
	280	-0.0168704
	281	-0.0170874
	282	-0.016677
	283	-0.0164758
	284	-0.0158978
	285	-0.0149017
	286	-0.0125248
	287	-0.00855775
	288	-0.00454912
	289	0.000421824
	290	0.00522567
	291	0.0111171
	292	0.0193934
	293	0.0235278
	294	0.0231432
	295	0.019788
	296	0.0144248
	297	0.00947962
	298	0.00336297
	299	-0.00275343
	300	2.06057e-013
	301	0.0324438
	302	-0.0233847
	303	-0.688144
	304	-1.85147
	305	-3.22198
	306	-4.40368
	307	-4.68757
	308	-4.10128
	309	-3.20068
	310	-2.11209
	311	-1.11937
	312	-0.406841
	313	-0.0746334
	314	-0.00488169
	315	-0.0111995
	316	0.00220803
	317	-0.0201475
	318	-0.0599761
	319	-0.0714791
	320	-0.0483989
	321	-0.0061495
	322	-0.0156986
	323	-0.00915553
	324	-0.00148576
	325	-0.00351942
	326	-0.00170539
	327	0.00266247
	328	0.00285667
	329	0.00703136
	330	0.0161439
	331	0.0209469
	332	0.0180088
	333	0.0229792
	334	0.0307668
	335	0.0283495
	336	0.0241745
	337	0.0146439
	338	0.00139001
	339	-0.00395068
	340	-0.0142601
	341	-0.0224361
	342	-0.0204446
	343	-0.0120934
	344	-0.00432833
	345	-0.00154185
	346	-0.00398536
	347	0.0167503
	348	0.0345033
	349	0.0284492
	350	0.00670324
	351	0.0148747
	352	0.0196852
	353	0.0136239
	354	0.00232342
	355	0.007095
	356	0.00165687
	357	-0.00277634
	358	-0.00231428
	359	-0.000979337
	360	-0.0017294
	361	0.0027087
	362	0.0112468
	363	0.011208
	364	0.00547897
	365	-0.00347207
	366	-0.0110421
	367	-0.016018
	368	-0.0178562
	369	-0.0198975
	370	-0.0199665
	371	-0.0177344
	372	-0.0151256
	373	-0.0123494
	374	-0.0104938
	375	-0.00834524
	376	-0.00648953
	377	-0.00614023
	378	-0.00710011
	379	-0.00775971
	380	-0.00653642
	381	-0.0039325
	382	-0.00103569
	383	0.00106623
	384	0.00304256
	385	0.00501888
	386	0.00670241
	387	0.00817665
	388	0.00881409
	389	0.00928426
	390	0.00904306
	391	0.00754667
	392	0.00579931
	393	0.00442843
	394	0.00401988
	395	0.00478293
	396	0.00655005
	397	0.00927949
	398	0.0112977
	399	0.00980134
	400	0.00688238
	401	0.00362879
	402	8.22339e-05
	403	-0.00262752
	404	-0.00433304
	405	-0.00453239
	406	-0.00402047
	407	-0.0025043
	408	0.0006017
	409	0.00429346
	410	0.00781795
	411	0.011426
	412	0.0161638
	413	0.019772
	414	0.0214554
	415	0.0264442
	416	0.0238652
	417	0.0248005
	418	0.0271166
	419	0.0247055
	420	0.00823539
	421	-0.0117493
	422	-0.0108496
	423	-0.45626
	424	-1.46915
	425	-2.73965
	426	-3.8932
	427	-4.28315
	428	-4.08837
	429	-3.30302
	430	-2.24308
	431	-1.19606
	432	-0.467241
	433	-0.112181
	434	-0.0302158
	435	-0.00593516
	436	0.0289213
	437	0.0110487
	438	-0.0317569
	439	-0.0120429
	440	-0.00343688
	441	-0.0293276
	442	-0.0167727
	443	0.0023054
	444	-0.0172575
	445	-0.0275887
	446	-0.0298867
	447	-0.0258439
	448	-0.0225961
	449	-0.0206455
	450	-0.0175651
	451	-0.0167441
	452	-0.022241
	453	-0.0231353
	454	-0.0235782
	455	-0.0233249
	456	-0.0217328
	457	-0.0193457
	458	-0.0163728
	459	-0.0131489
	460	-0.0106363
	461	-0.00912779
	462	-0.00866535
	463	-0.0088305
	464	-0.00895375
	465	-0.00798922
	466	-0.00614605
	467	-0.00472122
	468	-0.00308725
	469	-0.00136961
	470	-0.000823411
	471	-6.80845e-05
	472	0.000603562
	473	0.00165184
	474	0.00290924
	475	0.00425033
	476	0.00387604
	477	0.00341179
	478	0.00385498
	479	0.00312651
	480	0.00244001
	481	0.00196272
	482	0.00194553
	483	0.00192848
	484	0.00128382
	485	0.000387992
	486	-0.00109346
	487	-0.00219836
	488	-0.00422387
	489	-0.00716972
	490	-0.00915326
	491	-0.0101746
	492	-0.0103172
	493	-0.00933008
	494	-0.00830126
	495	-0.00965922
	496	-0.0120168
	497	-0.0142488
	498	-0.0161462
	499	-0.0179599
	500	-0.0195643
	501	-0.0204157
	502	-0.0203884
	503	-0.0201519
	504	-0.0196644
	505	-0.0205158
	506	-0.0223712
	507	-0.0241849
	508	-0.0240321
	509	-0.0223311
	510	-0.0178689
	511	-0.0110635
	512	-0.0024171
	513	0.00154311
	514	-0.00336676
	515	-0.00839608
	516	-0.00976401
	517	-0.00778474
	518	0.000344538
	519	0.00705172
	520	0.0117088
	521	0.0190849
	522	0.0303108
	523	0.029947
	524	-3.99123e-05
	525	-0.0222442
	526	-0.0287166
	527	-0.0202944
	528	-0.00392219
	529	0.0113622
	530	0.0190312
	531	0.0153621
	532	0.00102377
	533	0.00333729
	534	0.00687282
	535	0.0122851
	536	0.0219239
	537	0.0301814
	538	0.0253429
	539	0.00188623
	540	-0.0344578
	541	-0.00586879
	542	0.0212156
	543	-0.166295
	544	-1.01291
	545	-2.19894
	546	-3.42413
	547	-4.00288
	548	-4.04847
	549	-3.44465
	550	-2.48361
	551	-1.45961
	552	-0.596559
	553	-0.0907332
	554	0.0640331
	555	-0.00585913
	556	0.00312122
	557	0.0201534
	558	0.0146776
	559	0.00238187
	560	-0.0202644
	561	0.00618374
	562	-0.0116782
	563	-0.0249471
	564	0.000281883
	565	-0.012867
	566	-0.0192904
	567	-0.012826
	568	-0.000127422
	569	0.00784236
	570	0.00694412
	571	0.00705004
	572	-0.00121195
	573	-0.00968323
	574	-0.0132174
	575	-0.012693
	576	-0.0101185
	577	-0.00428049
	578	0.0038588
	579	0.0106173
	580	0.0150327
	581	0.0173981
	582	0.0180479
	583	0.018112
	584	0.0184272
	585	0.0167759
	586	0.0117773
	587	0.00585836
	588	0.00182212
	589	-0.000122119
	590	-0.000727388
	591	-0.000244907
	592	0.00140909
	593	0.00323055
	594	0.00408959
	595	0.00369343
	596	0.00310309
	597	0.000624703
	598	-0.003862
	599	-0.00788856
	600	-0.00898623
	601	-0.00912157
	602	-0.00917333
	603	-0.0106894
	604	-0.0147159
	605	-0.0169433
	606	-0.0153214
	607	-0.0121932
	608	-0.00998559
	609	-0.00907494
	610	-0.00908476
	611	-0.0101825
	612	-0.0127027
	613	-0.015474
	614	-0.0188311
	615	-0.0228158
	616	-0.0253778
	617	-0.0260153
	618	-0.0247281
	619	-0.0222694
	620	-0.0211496
	621	-0.0200716
	622	-0.0179476
	623	-0.0141082
	624	-0.00872071
	625	-0.00337501
	626	8.77899e-05
	627	0.00250468
	628	0.0044195
	629	0.00616686
	630	0.00691015
	631	0.00748609
	632	0.00751801
	633	0.00851234
	634	0.0100924
	635	0.0120072
	636	0.013127
	637	0.0130753
	638	0.0122286
	639	0.0129663
	640	0.0152645
	641	0.0180645
	642	0.0200698
	643	0.0172635
	644	0.0121557
	645	0.0076758
	646	0.00470213
	647	0.00315079
	648	0.00306408
	649	0.00389785
	650	0.00581922
	651	0.00744796
	652	0.00640812
	653	0.00431709
	654	0.0039838
	655	0.00302292
	656	-0.00162035
	657	-0.00523805
	658	-0.000248372
	659	0.0109764
	660	0.0165937
	661	0.0407539
	662	0.0571937
	663	-0.256238
	664	-1.14413
	665	-2.31158
	666	-3.37645
	667	-3.64133
	668	-3.59567
	669	-2.95649
	670	-2.02418
	671	-1.07401
	672	-0.328895
	673	0.00121339
	674	0.0787568
	675	0.0144191
	676	-0.0142092
	677	-0.0354918
	678	-0.0348306
	679	-0.0542684
	680	-0.0344795
	681	-0.00242982
	682	-0.0199283
	683	0.0117296
	684	-0.00305947
	685	-0.00661162
	686	-0.00539465
	687	-0.006018
	688	-0.00383806
	689	0.00453354
	690	0.0156672
	691	0.0101953
	692	-0.00333041
	693	-0.0113754
	694	-0.0155293
	695	-0.018093
	696	-0.0200712
	697	-0.0216729
	698	-0.0237345
	699	-0.0255453
	700	-0.0261428
	701	-0.0251919
	702	-0.0221075
	703	-0.0166382
	704	-0.00836532
	705	0.00145533
	706	0.00746854
	707	0.0119107
	708	0.0154671
	709	0.0170989
	710	0.0170989
	711	0.0155089
	712	0.0137517
	713	0.0131659
	714	0.0140445
	715	0.0160529
	716	0.018103
	717	0.017057
	718	0.0150427
	719	0.0176295
	720	0.0192543
	721	0.018536
	722	0.0159347
	723	0.0120784
	724	0.00633929
	725	-0.0015757
	726	-0.0072311
	727	-0.00945563
	728	-0.00875158
	729	-0.00670842
	730	-0.00257327
	731	0.0030679
	732	0.00858377
	733	0.0135976
	734	0.0185693
	735	0.0232484
	736	0.0265152
	737	0.0257621
	738	0.0253437
	739	0.0249253
	740	0.0248416
	741	0.0254692
	742	0.027352
	743	0.028649
	744	0.0274775
	745	0.0258458
	746	0.0246742
	747	0.0247161
	748	0.0268081
	749	0.0318289
	750	0.0364313
	751	0.037017
	752	0.034674
	753	0.0310758
	754	0.0265989
	755	0.0227078
	756	0.0193187
	757	0.0167665
	758	0.0164451
	759	0.0174131
	760	0.0180464
	761	0.0182611
	762	0.0180575
	763	0.0177703
	764	0.0193658
	765	0.0220073
	766	0.0235192
	767	0.0230227
	768	0.0206853
	769	0.0153773
	770	0.00998543
	771	0.00802461
	772	0.0105407
	773	0.0133913
	774	0.0134388
	775	0.0111433
	776	0.00868022
	777	0.0058826
	778	0.00187163
	779	-0.00159558
	780	2.4869e-013
	781	0.0107993
	782	0.0145649
	783	-0.0264711
	784	-0.714312
	785	-1.76284
	786	-2.83774
	787	-3.14889
	788	-3.34587
	789	-2.85816
	790	-2.02197
	791	-1.1452
	792	-0.425031
	793	-0.0368596
	794	-0.016729
	795	0.0130259
	796	-0.00424916
	797	-0.0257866
	798	-0.0387148
	799	-0.05658
	800	-0.0562624
	801	0.0277527
	802	-0.00503341
	803	0.00588359
	804	0.0220037
	805	0.00532389
	806	-0.00905522
	807	-0.0175762
	808	-0.0197375
	809	-0.0156652
	810	-0.00958402
	811	-0.00693373
	812	-0.00976499
	813	-0.00891339
	814	-0.0135927
	815	-0.0158034
	816	-0.0171774
	817	-0.0171706
	818	-0.0156157
	819	-0.013224
	820	-0.0113763
	821	-0.0096122
	822	-0.0079737
	823	-0.00687911
	824	-0.00570073
	825	-0.00485718
	826	-0.00526884
	827	-0.00563854
	828	-0.00508787
	829	-0.00428617
	830	-0.00335882
	831	-0.0026408
	832	-0.00137886
	833	-0.000869912
	834	-0.00199285
	835	-0.00483123
	836	-0.00892468
	837	-0.0136877
	838	-0.0193712
	839	-0.0245525
	840	-0.0287297
	841	-0.0311916
	842	-0.0323144
	843	-0.031178
	844	-0.0291211
	845	-0.0251812
	846	-0.021116
	847	-0.0165905
	848	-0.0135294
	849	-0.0118909
	850	-0.0103779
	851	-0.00865556
	852	-0.00689154
	853	-0.0035376
	854	0.00056959
	855	0.00417457
	856	0.00685908
	857	0.00916714
	858	0.0126466
	859	0.0104604
	860	0.00952179
	861	0.0106326
	862	0.0125383
	863	0.0128967
	864	0.0102837
	865	0.00319384
	866	-0.000452092
	867	-0.000703132
	868	-0.00170729
	869	0.00214199
	870	-0.00325537
	871	-0.0107765
	872	0.000230821
	873	0.0065531
	874	0.0114528
	875	0.0172302
	876	0.0161049
	877	0.0158583
	878	0.0195437
	879	0.0222678
	880	0.0231508
	881	0.0206439
	882	0.00696664
	883	-0.000276239
	884	0.00381702
	885	0.00284799
	886	-0.00167744
	887	-0.00390202
	888	-0.00482921
	889	-0.00529616
	890	-0.00509403
	891	-0.00351082
	892	-0.00333664
	893	-0.0024179
	894	0.0053623
	895	0.0127659
	896	0.0159022
	897	0.0133898
	898	0.00133779
	899	-0.0139355
	900	-0.0259875
	901	-0.0195044
	902	-0.0237801
	903	0.0319993
	904	-0.572582
	905	-1.54802
	906	-2.5246
	907	-2.81958
	908	-3.03366
	909	-2.54867
	910	-1.7344
	911	-0.890134
	912	-0.248537
	913	0.0333615
	914	0.00394289
	915	-0.0101931
	916	0.00340617
	917	0.0163489
	918	-0.00109708
	919	-0.0186267
	920	-0.0103848
	921	0.00689124
	922	-0.00195153
	923	-0.0281538
	924	-0.00778492
	925	0.0104372
	926	0.00853008
	927	0.00909126
	928	0.00952692
	929	0.0091679
	930	0.0111098
	931	0.00828194
	932	1.51571e-05
	933	-0.0030219
	934	-0.0023352
	935	-0.000476703
	936	0.0025112
	937	0.0046623
	938	0.0054748
	939	0.0042359
	940	0.00607385
	941	0.00623808
	942	0.00560747
	943	0.00560445
	944	0.00509925
	945	0.00467783
	946	0.00546978
	947	0.00621977
	948	0.00638412
	949	0.00621374
	950	0.0050391
	951	0.00344616
	952	0.00130931
	953	-0.000241895
	954	-0.000328591
	955	0.000756234
	956	0.00158991
	957	0.00234001
	958	0.00292276
	959	0.00547188
	960	0.0103641
	961	0.0157432
	962	0.0124704
	963	0.00882049
	964	0.0058819
	965	0.00411531
	966	0.00368712
	967	0.00363549
	968	0.00421194
	969	0.00499711
	970	0.00640988
	971	0.00744657
	972	0.00789702
	973	0.00813828
	974	0.0075432
	975	0.00719869
	976	0.00647763
	977	0.00546416
	978	0.00470125
	979	0.0028505
	980	0.00689492
	981	0.0118476
	982	0.015294
	983	0.0179035
	984	0.0193834
	985	0.0192734
	986	0.0161508
	987	0.0114802
	988	0.00759597
	989	0.00820741
	990	0.00923784
	991	0.00984986
	992	0.0106705
	993	0.0114917
	994	0.0124803
	995	0.0127152
	996	0.0124904
	997	0.0126004
	998	0.0107014
	999	0.00775704
	1000	0.00385035
	1001	-0.000893733
	1002	-0.00467491
	1003	-0.00657328
	1004	-0.00671496
	1005	-0.00534981
	1006	-0.00197634
	1007	0.00105009
	1008	0.00259945
	1009	0.00486009
	1010	0.00310389
	1011	-0.00346372
	1012	-0.0102405
	1013	-0.016097
	1014	-0.0222881
	1015	-0.0250482
	1016	-0.01647
	1017	0.00051835
	1018	0.0140758
	1019	0.0204675
	1020	-7.03437e-13
	1021	-0.0303587
	1022	0.0445203
	1023	-0.00526501
	1024	-0.500437
	1025	-0.846123
	1026	-1.66233
	1027	-2.49072
	1028	-2.64076
	1029	-2.56205
	1030	-2.02304
	1031	-1.2618
	1032	-0.57435
	1033	-0.154675
	1034	-0.00585532
	1035	-0.00137726
	1036	-0.0158135
	1037	0.0138783
	1038	0.000626184
	1039	-0.0251361
	1040	-0.0145963
	1041	-0.00678749
	1042	0.0270438
	1043	0.00752283
	1044	0.00844866
	1045	0.00999674
	1046	0.0176535
	1047	0.024055
	1048	0.0199899
	1049	0.00486401
	1050	-0.00436181
	1051	-0.0112446
	1052	-0.0117684
	1053	-0.00321218
	1054	0.00437335
	1055	0.000968562
	1056	-0.00837708
	1057	-0.00931288
	1058	-0.00284343
	1059	0.0143793
	1060	0.0204308
	1061	0.0176955
	1062	0.0138309
	1063	0.0104683
	1064	0.00764931
	1065	0.00488284
	1066	0.00471442
	1067	0.00868832
	1068	0.0128713
	1069	0.0123263
	1070	0.0104844
	1071	0.00797295
	1072	0.00905972
	1073	0.00926802
	1074	0.00755152
	1075	0.00747281
	1076	0.00794758
	1077	0.00633052
	1078	0.00128258
	1079	-0.00234296
	1080	-0.00186802
	1081	0.000280522
	1082	0.00242889
	1083	0.0043264
	1084	0.00567998
	1085	0.00674051
	1086	0.00750834
	1087	0.0078996
	1088	0.00816517
	1089	0.0115689
	1090	0.0173157
	1091	0.0200498
	1092	0.0176797
	1093	0.0126317
	1094	0.00733257
	1095	0.00270303
	1096	-8.55468e-05
	1097	-0.00366925
	1098	-0.00758751
	1099	-0.0110037
	1100	-0.0137924
	1101	-0.0154932
	1102	-0.0181562
	1103	-0.0184764
	1104	-0.0173739
	1105	-0.0170245
	1106	-0.016717
	1107	-0.0162003
	1108	-0.0150559
	1109	-0.0156689
	1110	-0.0191688
	1111	-0.0213716
	1112	-0.0193069
	1113	-0.0134765
	1114	-0.0102371
	1115	-0.0073742
	1116	-0.0046369
	1117	-0.00160671
	1118	0.00146536
	1119	0.00386795
	1120	0.00555925
	1121	0.00766901
	1122	0.00906743
	1123	0.0102148
	1124	0.0107346
	1125	0.0102084
	1126	0.00834334
	1127	0.00689669
	1128	0.00557551
	1129	0.00412882
	1130	0.00268218
	1131	0.00203044
	1132	0.00188078
	1133	0.00131278
	1134	0.000368161
	1135	-0.00245926
	1136	-0.00440798
	1137	-0.00882532
	1138	-0.0140376
	1139	-0.0114676
	1140	-0.00634543
	1141	0.0062768
	1142	0.00965181
	1143	0.0047458
	1144	-0.284461
	1145	-0.964906
	1146	-1.88982
	1147	-2.37954
	1148	-2.18114
	1149	-1.95469
	1150	-1.16457
	1151	-0.642883
	1152	-0.239769
	1153	-0.0965368
	1154	0.0210443
	1155	-0.00013937
	1156	-0.0223661
	1157	0.0144916
	1158	-0.0137237
	1159	-0.00116401
	1160	0.00731679
	1161	-0.0281967
	1162	-0.0115775
	1163	-0.0294674
	1164	-0.0210455
	1165	-0.0142345
	1166	-0.00555812
	1167	0.00233575
	1168	-0.0168188
	1169	-0.028442
	1170	-0.0190906
	1171	-0.000749051
	1172	0.00989421
	1173	0.00896105
	1174	0.0391106
	1175	-0.00230604
	1176	0.0303008
	1177	0.00292573
	1178	0.00661924
	1179	0.0179682
	1180	0.0222044
	1181	0.0173668
	1182	0.017019
	1183	0.0185121
	1184	0.0169512
	1185	0.0104111
	1186	0.0078458
	1187	0.0107618
	1188	0.0160206
	1189	0.0210701
	1190	0.0222289
	1191	0.0187431
	1192	0.0166723
	1193	0.0100981
	1194	0.00109723
	1195	-0.00752708
	1196	-0.0139339
	1197	-0.0158639
	1198	-0.0153671
	1199	-0.0149122
	1200	-0.015043
	1201	-0.0169729
	1202	-0.0168527
	1203	-0.0166984
	1204	-0.0188491
	1205	-0.0194517
	1206	-0.0175858
	1207	-0.0162638
	1208	-0.0159042
	1209	-0.0173018
	1210	-0.0185739
	1211	-0.0178795
	1212	-0.0149676
	1213	-0.0102147
	1214	-0.0044577
	1215	0.000169659
	1216	0.00370917
	1217	0.00657923
	1218	0.00831962
	1219	0.00792618
	1220	0.00577543
	1221	0.00349919
	1222	0.00239446
	1223	0.00258676
	1224	0.00428531
	1225	0.00636043
	1226	0.00801712
	1227	0.00992488
	1228	0.0114561
	1229	0.0126107
	1230	0.0140164
	1231	0.0156312
	1232	0.0171624
	1233	0.0188191
	1234	0.0198901
	1235	0.0200405
	1236	0.0205257
	1237	0.0205088
	1238	0.0210777
	1239	0.0221487
	1240	0.0243075
	1241	0.0272612
	1242	0.028374
	1243	0.0273111
	1244	0.0249093
	1245	0.0236653
	1246	0.0225842
	1247	0.0204569
	1248	0.017995
	1249	0.0152821
	1250	0.0129875
	1251	0.0105256
	1252	0.00818928
	1253	0.00576916
	1254	0.005734
	1255	0.0031466
	1256	0.000308079
	1257	-0.00261404
	1258	-0.000850078
	1259	-0.00176396
	1260	-1.27898e-13
	1261	0.00876947
	1262	0.0210534
	1263	-0.000637729
	1264	-0.108981
	1265	-0.436638
	1266	-0.987525
	1267	-1.89921
	1268	-2.01202
	1269	-1.71981
	1270	-1.03063
	1271	-0.581364
	1272	-0.170648
	1273	-0.0369123
	1274	0.0064139
	1275	0.00920603
	1276	-0.0119624
	1277	0.003931
	1278	-0.0204578
	1279	-0.0124469
	1280	-0.0254099
	1281	-0.023382
	1282	-0.0169067
	1283	-0.0142634
	1284	-0.00921307
	1285	0.00295337
	1286	0.0118586
	1287	0.00657731
	1288	-0.000377567
	1289	-0.00477964
	1290	-0.00901492
	1291	-0.0178108
	1292	-0.0253156
	1293	-0.0234129
	1294	-0.0184557
	1295	-0.0116577
	1296	-0.00372998
	1297	0.00302624
	1298	0.00547291
	1299	0.00419585
	1300	0.00337904
	1301	0.00415211
	1302	0.00735193
	1303	0.0113049
	1304	0.0155925
	1305	0.0192526
	1306	0.0225361
	1307	0.0241878
	1308	0.0222831
	1309	0.0182446
	1310	0.0140806
	1311	0.0112973
	1312	0.00955997
	1313	0.00978912
	1314	0.0134073
	1315	0.0181577
	1316	0.016223
	1317	0.0139113
	1318	0.0110975
	1319	0.00715452
	1320	0.00199768
	1321	-0.00395411
	1322	-0.00952886
	1323	-0.014602
	1324	-0.0118092
	1325	0.000232325
	1326	-0.0068319
	1327	-0.00703437
	1328	0.00180143
	1329	0.00950672
	1330	0.0140322
	1331	0.0187258
	1332	-0.000776262
	1333	-0.0227243
	1334	0.0157906
	1335	0.0253899
	1336	0.0379675
	1337	0.0180469
	1338	-0.00216484
	1339	0.0121315
	1340	0.028713
	1341	0.0191924
	1342	-0.00396794
	1343	0.00450785
	1344	-0.0171733
	1345	-0.0127881
	1346	0.00034174
	1347	0.014392
	1348	0.0207018
	1349	0.0202755
	1350	0.0182591
	1351	0.00548992
	1352	-0.00167265
	1353	0.000160301
	1354	0.00546597
	1355	0.0124872
	1356	0.0195919
	1357	0.0256507
	1358	0.0294921
	1359	0.0311158
	1360	0.0299781
	1361	0.0278782
	1362	0.0246067
	1363	0.0200799
	1364	0.0140471
	1365	0.00864169
	1366	0.00528647
	1367	0.0033539
	1368	0.00305301
	1369	0.00279396
	1370	0.00153083
	1371	0.00102074
	1372	0.00113825
	1373	0.0016324
	1374	0.000745744
	1375	-0.00160531
	1376	-0.00362156
	1377	-0.00660021
	1378	-0.0060643
	1379	-0.000507513
	1380	0.00161832
	1381	0.00219607
	1382	0.0145474
	1383	-0.0268252
	1384	-0.0517898
	1385	-0.268727
	1386	-0.716977
	1387	-1.75675
	1388	-1.88318
	1389	-1.44251
	1390	-0.761926
	1391	-0.411976
	1392	-0.153511
	1393	-0.067585
	1394	-0.00132826
	1395	0.012384
	1396	-0.0107785
	1397	0.0281013
	1398	0.0210734
	1399	-0.0125294
	1400	-0.0169284
	1401	-0.00202739
	1402	-0.0265412
	1403	-0.00591741
	1404	0.00900805
	1405	0.0166384
	1406	0.00648653
	1407	-0.00584084
	1408	-0.00829397
	1409	-0.00355075
	1410	-0.00646952
	1411	-0.011842
	1412	-0.0170051
	1413	-0.0189049
	1414	-0.0187253
	1415	-0.0195728
	1416	-0.0196257
	1417	-0.0181724
	1418	-0.015338
	1419	-0.0124622
	1420	-0.00820561
	1421	-0.00114531
	1422	0.00729524
	1423	0.0119702
	1424	0.00869601
	1425	0.00496543
	1426	0.0186479
	1427	0.0299453
	1428	0.017687
	1429	0.0101148
	1430	0.0167261
	1431	0.023756
	1432	0.0314135
	1433	0.0289874
	1434	0.0163107
	1435	0.0131317
	1436	0.0124628
	1437	0.0130494
	1438	0.0132594
	1439	0.00648188
	1440	-0.00100665
	1441	-0.00778391
	1442	-0.014143
	1443	-0.0179538
	1444	-0.0171994
	1445	-0.0126376
	1446	-0.00623477
	1447	-0.000919815
	1448	0.0033073
	1449	0.0065721
	1450	0.00824697
	1451	0.00925241
	1452	0.00891896
	1453	0.0090876
	1454	0.0101767
	1455	0.0101362
	1456	0.00892407
	1457	0.00687518
	1458	0.00474262
	1459	0.00244269
	1460	0.000435649
	1461	-0.000943795
	1462	-0.00136092
	1463	-0.00161068
	1464	-0.00135837
	1465	-0.00139893
	1466	-0.00189974
	1467	-0.00219134
	1468	-0.00231559
	1469	-0.00273271
	1470	-0.00294063
	1471	-0.00306488
	1472	-0.00310544
	1473	-0.00389913
	1474	-0.00419073
	1475	-0.00398026
	1476	-0.00268194
	1477	-0.000965223
	1478	0.000333092
	1479	0.00142221
	1480	0.00292972
	1481	0.00393516
	1482	0.00464772
	1483	0.00485819
	1484	0.00368795
	1485	0.00243402
	1486	0.00151482
	1487	0.00172529
	1488	0.00247969
	1489	0.00348512
	1490	0.00499264
	1491	0.00650016
	1492	0.00771479
	1493	0.00788343
	1494	0.00750814
	1495	0.00834622
	1496	0.010314
	1497	0.0117378
	1498	0.0142913
	1499	0.0221167
	1500	0.0271806
	1501	0.0163997
	1502	0.00143553
	1503	0.0823369
	1504	0.0811101
	1505	-0.0946774
	1506	-0.636801
	1507	-1.40481
	1508	-1.64967
	1509	-1.27748
	1510	-0.717417
	1511	-0.348297
	1512	-0.0235935
	1513	0.0342548
	1514	-0.0738935
	1515	0.0505622
	1516	-0.000854215
	1517	0.0236117
	1518	-0.00537212
	1519	0.0032582
	1520	0.0148967
	1521	-0.00669127
	1522	-0.0147302
	1523	-0.0060726
	1524	-0.0221602
	1525	-0.0221395
	1526	-0.0148395
	1527	-0.0043169
	1528	0.00557811
	1529	0.0157232
	1530	0.0244885
	1531	0.0214842
	1532	0.0170364
	1533	0.017024
	1534	0.01948
	1535	0.0220614
	1536	0.0240154
	1537	0.0257183
	1538	0.0270863
	1539	0.0272412
	1540	0.0259735
	1541	0.023827
	1542	0.0216388
	1543	0.0187812
	1544	0.0156723
	1545	0.0133586
	1546	0.0121746
	1547	0.0113251
	1548	0.0104758
	1549	0.00878972
	1550	0.00459301
	1551	-0.00186284
	1552	-0.000874729
	1553	0.00736131
	1554	0.00978295
	1555	0.00705826
	1556	0.00412302
	1557	0.00194226
	1558	0.00461494
	1559	0.0122234
	1560	0.0179922
	1561	0.0199118
	1562	0.012416
	1563	-0.00800704
	1564	-0.0205223
	1565	-0.00538014
	1566	3.54846e-05
	1567	0.0108066
	1568	0.0196954
	1569	0.0165773
	1570	0.00557335
	1571	0.00574071
	1572	0.0115983
	1573	0.0121004
	1574	0.0146923
	1575	0.00994068
	1576	0.0070719
	1577	0.00562682
	1578	0.00443164
	1579	0.000851584
	1580	-0.00515406
	1581	-0.0117401
	1582	-0.0103412
	1583	-0.0110339
	1584	-0.0136097
	1585	-0.0170641
	1586	-0.019556
	1587	-0.0221736
	1588	-0.0240381
	1589	-0.0255258
	1590	-0.0263444
	1591	-0.0267026
	1592	-0.0252197
	1593	-0.0206409
	1594	-0.0142629
	1595	-0.00738258
	1596	-0.000920948
	1597	0.00286293
	1598	0.00451324
	1599	0.00612144
	1600	0.00480083
	1601	-0.000407015
	1602	-0.00356068
	1603	-0.0118607
	1604	-0.0191149
	1605	-0.0131474
	1606	-0.00738918
	1607	0.000419001
	1608	0.0186395
	1609	0.0211337
	1610	0.000447012
	1611	-0.0137111
	1612	-0.000238364
	1613	0.00249127
	1614	0.0126689
	1615	0.00941589
	1616	-0.0146739
	1617	-0.00548009
	1618	0.00403087
	1619	-0.000599046
	1620	-1.66267e-11
	1621	0.00715484
	1622	0.0161516
	1623	0.0131412
	1624	-0.096434
	1625	-0.19531
	1626	-0.586119
	1627	-1.02522
	1628	-1.42648
	1629	-1.20203
	1630	-0.732756
	1631	-0.435516
	1632	-0.111269
	1633	0.00883995
	1634	0.0493042
	1635	0.0279097
	1636	-0.00848149
	1637	0.0426824
	1638	0.0243574
	1639	-0.00479844
	1640	-0.0158891
	1641	-0.00847675
	1642	-0.000486935
	1643	-0.0383972
	1644	-0.0233744
	1645	-0.0109767
	1646	0.0138901
	1647	0.00586987
	1648	-0.0142839
	1649	-0.00556743
	1650	0.00093085
	1651	0.00261753
	1652	-0.000674056
	1653	-0.00651857
	1654	-0.00625444
	1655	-0.0013454
	1656	0.00398137
	1657	0.00604461
	1658	0.00271118
	1659	-0.00159
	1660	0.0019742
	1661	0.00168879
	1662	-0.000730134
	1663	-0.00532474
	1664	-0.00899918
	1665	-0.0104139
	1666	-0.0109501
	1667	-0.011612
	1668	-0.01219
	1669	-0.0129772
	1670	-0.0145178
	1671	-0.0143008
	1672	-0.0126194
	1673	-0.0110638
	1674	-0.00934059
	1675	-0.00761736
	1676	-0.00539236
	1677	-0.00345993
	1678	-0.00215509
	1679	-0.00059954
	1680	0.000454256
	1681	0.00175909
	1682	0.00289624
	1683	0.00353164
	1684	0.0045436
	1685	0.00655939
	1686	0.00935608
	1687	0.00590426
	1688	0.00291287
	1689	0.00226433
	1690	0.00458643
	1691	0.00724344
	1692	0.00906346
	1693	0.0105906
	1694	0.00692977
	1695	0.0045525
	1696	0.000454744
	1697	-0.00322486
	1698	-0.00451934
	1699	-0.00405653
	1700	-0.00200405
	1701	0.00423267
	1702	0.0130216
	1703	0.0180447
	1704	0.0164574
	1705	0.0144516
	1706	0.016002
	1707	0.0231592
	1708	0.0237057
	1709	0.0214068
	1710	0.0162212
	1711	0.00998963
	1712	0.00467827
	1713	0.000873395
	1714	0.00100011
	1715	0.00344191
	1716	0.00856145
	1717	0.0124676
	1718	0.0153697
	1719	0.017393
	1720	0.0183704
	1721	0.0199754
	1722	0.0216222
	1723	0.0229762
	1724	0.0244975
	1725	0.0225042
	1726	0.0177077
	1727	0.0142501
	1728	0.0126752
	1729	0.0114351
	1730	0.011492
	1731	0.0139338
	1732	0.0183002
	1733	0.0192776
	1734	0.0189998
	1735	0.0209813
	1736	0.0226281
	1737	0.0199236
	1738	0.0150015
	1739	0.0171086
	1740	0.0331902
	1741	0.029009
	1742	0.0426774
	1743	0.0419754
	1744	-0.0480301
	1745	-0.134642
	1746	-0.560621
	1747	-1.00053
	1748	-1.3296
	1749	-1.03985
	1750	-0.650271
	1751	-0.348709
	1752	-0.072358
	1753	0.0128498
	1754	0.00639043
	1755	-0.012633
	1756	-0.00591343
	1757	0.0295712
	1758	0.00497587
	1759	0.00120335
	1760	-0.0252132
	1761	-0.0189022
	1762	-0.00859617
	1763	-0.0203416
	1764	-0.0112903
	1765	0.011108
	1766	0.0307181
	1767	0.0291826
	1768	0.030534
	1769	0.0318852
	1770	0.0199314
	1771	0.0111576
	1772	0.00995654
	1773	0.0134836
	1774	0.0162771
	1775	0.0131279
	1776	0.0104385
	1777	0.00804192
	1778	0.00585501
	1779	0.00379317
	1780	0.00219157
	1781	0.000715943
	1782	-0.00109486
	1783	-0.00248725
	1784	-0.0032516
	1785	-0.00430928
	1786	-0.00599456
	1787	-0.00868355
	1788	-0.0114567
	1789	-0.0148155
	1790	-0.0200149
	1791	-0.0255495
	1792	-0.024944
	1793	-0.021434
	1794	-0.0179657
	1795	-0.0139117
	1796	-0.0101925
	1797	-0.00634772
	1798	-0.00308866
	1799	-8.07593e-05
	1800	0.00221598
	1801	0.00350856
	1802	0.00484285
	1803	0.00567519
	1804	0.00495945
	1805	0.00407623
	1806	0.00382073
	1807	0.0040673
	1808	0.00402088
	1809	0.0041001
	1810	0.00526716
	1811	0.00676882
	1812	0.00822875
	1813	0.00968869
	1814	0.0104791
	1815	0.0104746
	1816	0.0104283
	1817	0.0101727
	1818	0.0105866
	1819	0.0109587
	1820	0.0108286
	1821	0.0109078
	1822	0.0110707
	1823	0.0114845
	1824	0.0120658
	1825	0.0127308
	1826	0.012517
	1827	0.0115921
	1828	0.0104998
	1829	0.0102442
	1830	0.0102816
	1831	0.0109047
	1832	0.0108541
	1833	0.0106067
	1834	0.0109033
	1835	0.0108651
	1836	0.0109943
	1837	0.0112908
	1838	0.0108342
	1839	0.00995926
	1840	0.00996294
	1841	0.00954817
	1842	0.00884058
	1843	0.00800746
	1844	0.00801109
	1845	0.00788925
	1846	0.00822765
	1847	0.00885888
	1848	0.00978305
	1849	0.00953569
	1850	0.00958116
	1851	0.00887356
	1852	0.00753836
	1853	0.00565919
	1854	0.0051608
	1855	0.00516448
	1856	0.00579571
	1857	0.00625963
	1858	0.00555203
	1859	0.00212478
	1860	-0.00113505
	1861	-0.00213553
	1862	0.0125711
	1863	0.0340383
	1864	-0.0409794
	1865	-0.0454519
	1866	-0.360657
	1867	-0.587705
	1868	-1.07143
	1869	-0.874312
	1870	-0.578218
	1871	-0.347102
	1872	-0.0863511
	1873	-0.0219829
	1874	-0.0516615
	1875	0.0213494
	1876	0.0113882
	1877	0.00282902
	1878	-0.0238844
	1879	-0.0180955
	1880	-0.0299327
	1881	-0.0112152
	1882	1.5964e-05
	1883	-0.0205572
	1884	-0.00313744
	1885	-0.00869858
	1886	-0.0114794
	1887	-0.00919789
	1888	-0.00532651
	1889	-0.00158023
	1890	0.000701228
	1891	-0.00701707
	1892	-0.0136053
	1893	-0.0148802
	1894	-0.012264
	1895	-0.00634208
	1896	-0.00138285
	1897	0.000312847
	1898	-0.00037592
	1899	-0.00286422
	1900	-0.00598011
	1901	-0.00901192
	1902	-0.0085674
	1903	-0.00430601
	1904	-0.00104891
	1905	0.00132968
	1906	0.0029133
	1907	0.00357632
	1908	0.00327715
	1909	0.0035219
	1910	0.0023858
	1911	0.00141719
	1912	0.00120169
	1913	0.000818714
	1914	0.000352181
	1915	-0.00166243
	1916	-0.00317509
	1917	-0.00192618
	1918	-0.000613438
	1919	0.0011595
	1920	0.00259777
	1921	0.00336659
	1922	0.00321489
	1923	0.00323059
	1924	0.0034555
	1925	0.00305276
	1926	0.00344502
	1927	0.00337705
	1928	0.00314167
	1929	0.00181849
	1930	0.00116476
	1931	0.000929375
	1932	0.000443002
	1933	0.000375028
	1934	0.000307004
	1935	-1.20093e-05
	1936	-0.000958623
	1937	-0.00173793
	1938	-0.00255902
	1939	-0.00375667
	1940	-0.00541462
	1941	-0.00640307
	1942	-0.0053832
	1943	-0.00494915
	1944	-0.00531
	1945	-0.0050851
	1946	-0.00465104
	1947	-0.00430061
	1948	-0.00332259
	1949	-0.00163333
	1950	0.000181497
	1951	0.00141056
	1952	0.00226302
	1953	0.00273897
	1954	0.00221075
	1955	0.00193353
	1956	0.0021166
	1957	0.00112814
	1958	0.000516197
	1959	-1.20158e-05
	1960	0.000129211
	1961	0.00110719
	1962	0.00116473
	1963	0.000511
	1964	2.45758e-05
	1965	8.21226e-05
	1966	-0.000446091
	1967	-5.3875e-05
	1968	-0.000372888
	1969	-0.000775581
	1970	-0.00138753
	1971	-0.0018739
	1972	-0.00169083
	1973	-0.00108942
[truncated: 489 more rows]

## Sheet:  Fig. 6
	Fig 6B							Fig 6C
	Probability of Survival							day/Body weight (g)	NC									CS+MAG									CS									MAG									PBS
	day	Control	CS	MAG	CS+MAG	PBS		0	17.82	18.15	18.48	17.26	18.57	18.52	17.78	17.56	16.69	18.36	17.79	16.37	18.17	17.27	16.34	17.91	17.92	17.89	17.55	17.6	17.43	16.76	18.8	17.76	16.84	17.54	17.39	16.86	17.95	16.43	16.29	17	17.02	17.69	17.54	17.25	17.05	15.97	16.69	18.46	18.19
	2					1		1	18.91	18.34	19.38	18.06	19.14	19.3	18.94	19.1	18.64	17.5	17.11	16.71	17.47	18.78	18.72	18.52	18.13	19.07	18.68	18.29	18.65	17.74	16.94	16.86	18.2	16.85	16.87	17.22	16.6	17.21	15.63	16.33	15.45	16.29	15.31	18.2	16.7	17.37	15	16.61	15.46
	3			1		1		2	19.66	18.73	18.47	18.1	18.79	17.92	19.45	18.8	19.42	16.23	17.78	16.56	18.06	17.53	18.79	17.46	19.29	17.03	16.32	16.94	18.36	17.16	16.11	17.85	17.02	16.01	16.07	16.15	15.98	15.43	15.24	16.22	16.2	14.74	16.6	14.6	14.82	15	14.44	15.47	15.41
	4			1		1		3	19.34	18.12	18.89	18.46	18.98	18.52	18.75	19.13	19.15	17.8	17.41	16.95	16.75	16.53	17.54	16.24	16.46	18.12	15.63	15.2	16.39	15.28	15.06	15.39	14.95	15.06	15.67	15.04	15.38	15.37	14.63	13.34	14.28	14.68	14.73	14.1	14.43	14.14	14.23	13.33	13.53
	4		1			1
	5		1	1		1		Fig 6D
	5		1	1		1		day/Body score	NC									CS+MAG									CS									MAG									PBS
	6		1	1	1	1		0	0	0	0	0	0	0	0	0	0	0	0	0	0	0	0	0	0	0	0	0	0	0	0	0	0	0	0	0	0	0	0	0	0	0	0	0	0	0	0	0	0
	6			1				1	0	0	0	0	0	0	0	0	0	0	0	0	0	0	0	0	0	0	0	0	0	0	0	0	0	0	0	0	0	0	0	0	0	0	0	1	0	0	5	0	0
	7	0	1	0		1		2	0	0	0	0	0	0	0	0	0	0	0	0	0	0	0	0	0	0	4	0	0	0	0	0	2	3	3	1	0	1	1	1	0	1	0	1	0	1	0	5	0
	7	0	0	0	0	0		3	0	0	0	0	0	0	0	0	0	0	1	0	0	1	0	0	1	0	2	1	0	1	0	1	4	0	2	2	2	2	2	2	2	1	2	3	2	2	2	2	3
	7	0	0	0	0
	7	0	0		0			Fig 6F
	7	0	0		0			Group	NC									PBS									MAG									CS									CS+MAG
	7	0			0			Length of colon (cm)	6.85	6.9	6.86	6.6	7.3	6.45	7.36	6.49	6.51	4.35	5.35	5.4	5.39	5.67	5.6	5.26	5.8	5.98	5.25	5.2	5.31	5.26	5.85	5.76	6.01	5.98	5.85	6.1	5.35	5.55	4.1	5.25	6.3	5.15	5.2	6.15	6.4	7	6.95	6.35	6.01
	7	0			0
	7	0			0
	7	0			0
	Fig 6G
	Log10 CFU/g feces				Log10 CFU/g Slpeen				Log10 CFU/g Liver				Log10 CFU/g colon				Log10 CFU/g Kidney
	PBS	MAG	CS	CS+MAG	PBS	MAG	CS	CS+MAG	PBS	MAG	CS	CS+MAG	PBS	MAG	CS	CS+MAG	PBS	MAG	CS	CS+MAG
	10.6422	9.53667	8.46376	6.92661	9.25091	8.37129	8.22705	5.52288	8.15049	7.53165	7.07784	6.01899	9.76321	8.85582	8.00656	6.12494	7.43738	6.83121	5.41944	4.635
	9.04335	8.96158	8.27984	7.10032	8.71663	9.4634	7.38842	6.24667	8.31079	7.82618	7.14506	5.88655	9.69465	9.46396	8.40066	6.29456	7.06456	6.54107	5.28679	4.77686
	10.5205	8.78013	8.34261	7.24587	8.732	9.38458	7.14267	6.13371	8.036	7.57787	7.25181	6.05548	9.09018	9.07572	8.06667	7.12758	7.24731	6.70006	5.39542	4.96981
	10.9696	9.56706	8.75891	6.77989	8.71332	8.91931	7.35944	6.45671	7.92195	7.32675	6.95487	5.76759	9.48442	8.96691	8.28051	6.81673	7.42251	6.60061	5.44939	4.30393
	9.23099	9.85387	8.52288	7.31785	8.54473	8.76242	8.14095	5.75479	8.53591	7.19269	6.66828	5.27539	9.40616	9.10816	8.21484	6.53927	7.50631	7.18339	5.39121	5.07351
	9.3662	9.02332	8.86967	7.66354	9.00232	9.14468	8.09488	6.85784	8.69174	7.30854	7.10902	6.07637	9.0674	9.14191	7.78748	6.91856	7.73775	6.23346	5.98192	4.13817
	9.82235	9.31705	8.0166	7.79048	8.85181	8.88087	7.39872	5.72102	8.37517	7.11862	6.91991	5.78449	8.97752	9.0868	7.91483	7.68194	7.3678	6.6135	5.30882	5.15729
	10.1484	9.54347	8.85582	7.80502	8.59399	8.86469	7.65893	7.01365	7.77455	7.4473	7.35429	5.97228	8.74571	8.8012	8.13966	7.47496	8.05429	6.63286	6.09848	5.074
	10.4248	9.61828	8.16393	6.56463	9.08922	8.55791	7.82937	6.09085	8.10474	7.46454	6.93542	6.09872	9.07058	8.68124	7.82391	6.14217	7.58253	6.56265	5.42597	4.15636
	Fig 6H
		NC									PBS									MAG									CS									CS+MAG
	Liver weight （g）	0.8736	0.9941	0.7692	0.8469	0.8744	0.8285	0.8239	0.8264	0.8279	1.1941	1.1412	1.1983	1.1209	1.047	1.0533	1.0953	1.0621	1.003	1.1049	1.0612	1.1987	1.1432	1.078	0.9834	1.0915	1.1036	1.0311	0.9288	1.0683	1.0074	1.0303	1.0259	1.1002	0.9145	0.9324	1.0248	0.8974	0.8785	0.7574	0.9988	0.9147	0.7855	0.8155	0.9293	0.7981
		NC									PBS									MAG									CS									CS+MAG
	Kidney weight （g）	0.1036	0.1052	0.1056	0.0993	0.101	0.0998	0.1057	0.1125	0.103	0.1313	0.1267	0.1096	0.1295	0.1146	0.1167	0.1184	0.1204	0.1231	0.1131	0.122	0.1101	0.1125	0.1238	0.1017	0.1095	0.1203	0.1105	0.1209	0.114	0.1138	0.1156	0.1106	0.1137	0.1143	0.1113	0.1158	0.1025	0.1007	0.1105	0.115	0.1151	0.1163	0.1128	0.1023	0.1058
		NC									PBS									MAG									CS									CS+MAG
	Spleen weight （g）	0.0748	0.0809	0.1102	0.0777	0.0666	0.0802	0.0664	0.0915	0.076	0.1096	0.1272	0.2002	0.1088	0.1149	0.1292	0.1186	0.1489	0.1246	0.1088	0.1167	0.1073	0.1067	0.1318	0.1449	0.1309	0.1239	0.1334	0.124	0.1264	0.0934	0.097	0.0871	0.1061	0.1057	0.1135	0.0862	0.0875	0.0666	0.0979	0.1044	0.0802	0.082	0.0906	0.1035	0.087
	Fig 6I						Fig 6J						Fig 6K
	TNF-α						IL-1β						IL-6
	Control	PBS	MAG	CS	CS+MAG		Control	PBS	MAG	CS	CS+MAG		Control	PBS	MAG	CS	CS+MAG
	16.9845	263.386	119.261	164.482	113.145		39.6531	100.344	115.48	114.857	76.1669		3.23721	30.0957	9.11793	7.09149	3.07452
	24.0848	207.993	150.829	127.654	99.1505		76.3365	124.578	99.8918	124.85	95.3474		2.64089	11.1636	9.0029	5.89569	4.92132
	51.112	205.141	217.224	215.23	114.056		61.7312	133.8	106.632	124.518	79.3746		1.78396	31.439	11.9339	8.12095	4.63772
	91.2303	180.905	140.854	122.122	90.0526		73.5892	127.423	116.372	120.579	96.9149		3.31877	9.59356	6.79409	3.75994	5.36112
	74.842	144.465	122.595	136.856	33.9352		81.4656	133.269	129.262	104.079	102.489		1.70748	7.46476	6.64579	6.733	3.00086
	22.9336	394.271	290.211	150.316	58.5627		91.4168	120.427	124.729	121.855	64.1768		5.21366	8.68798	7.24232	6.51131	2.41065
	53.6583	404.371	395.623	166.971	153.332		109.469	123.577	127.389	90.5368	100.397		2.20205	6.83184	10.9945	8.1918	1.69789
	85.0132	502	415.403	194.806	267.689		97.3963	135.807	131.259	119.708	79.3746		8.27722	8.72069	11.239	7.42457	5.05018
	159.091	128.388	155.176	290.617	204.29		98.2052	106.632	116.885	126.198	97.415		0.962211	7.99322	10.3971	10.6747	7.97848
[truncated: 4 more columns]

## Sheet: fig. 7
	Fig 7B
	Body weight (g)	NC							CS+MAG
	0	17.55	17.2	16.93	17.19	17.68	17.74	18.14	17.6	17.9	17.04	18.05	18.13	17.68	17.47
	1	17.22	17.27	16.79	17.3	17.6	17.84	17.79	17.14	17.76	17.78	17.32	18.09	17.36	17.71
	2	17.64	17.31	18.18	17.18	17.75	17.65	17.56	17.4	17.34	17.51	18.26	17.24	17.5	17.15
	3	17.34	17.9	17.33	17.56	17.98	17.37	17.53	17.24	17.81	18.16	17.22	17.28	17.7	17.05
	4	17.59	17.7	17.43	17.95	18.24	17.33	17.29	17.42	17.71	18.13	18.2	17.38	17.1	17.18
	5	17.66	17.72	17.47	18.44	17.57	17.47	17.81	18.03	18.16	17.21	17.35	17.8	17.52	17.16
	6	18.44	18.2	17.29	17.78	17.89	18.15	18.14	17.54	17.47	18.04	18.25	18.15	17.61	17.47
	7	17.5	17.56	18.58	18.15	18.25	18.41	18.39	18.22	18.35	18.17	17.54	17.44	17.58	17.7
	Fig 7D
		NC							CS+MAG
	GGT	1.767	1.83	1.779	1.791	1.788	1.764	1.83	1.785	1.767	1.779	1.779	1.815	1.821	1.797
		NC							CS+MAG
	ALT	18.315	19.227	22.752	26.979	21.948	15.519	24.249	25.857	21.807	19.326	26.601	16.479	16.125	26.478
		NC							CS+MAG
	AST	94.938	64.668	88.257	156.066	84.642	132.654	121.461	107.874	91.929	83.787	88.716	150.171	73.827	140.877
		NC							CS+MAG
	TBIL	18.354	18.066	22.545	16.26	20.811	18.501	20.883	20.451	18.645	18.066	16.692	20.451	21.753	17.922
		NC							CS+MAG
	UREA	24.318	22.344	29.879	29.988	29.308	29.778	30.299	27.107	28.375	25.2	28.064	22.663	28.476	30.5
		NC							CS+MAG
	ALP	282.075	249.657	255.156	320.223	273.285	353.916	318.882	315.858	268.695	300.837	287.145	349.029	259.788	298.68
		NC							CS+MAG
	CREA	11.781	10.644	11.364	10.587	10.254	13.104	10.284	11.148	10.074	10.26	11.769	10.401	10.224	13.53
		NC							CS+MAG
	α-AMY	3121.71	3227.86	2914.35	2734.71	3158.07	3292.17	3221.65	3216.81	2807.74	2898.04	2879.47	3136.65	3072.03	2900.61
	Fig 7E
		NC							CS+MAG
	WBC	3.7	4	4.3	5.5	4.1	5.1	5.9	4	5.9	4.9	4.7	4.4	4.3	5.3
		NC							CS+MAG
	GRAN	0.6	1	1	1.3	0.8	1.1	1.1	0.7	0.8	1	1.6	0.9	1.2	0.8
		NC							CS+MAG
	RBC	9.83	9.05	9.25	8.71	9.58	9.21	9.46	8.99	9.29	9.3	8.77	9.17	9.52	9.74
		NC							CS+MAG
	HGB	142	139	136	145	140	147	145	140	144	146	134	145	138	135
		NC							CS+MAG
	HCT	47.2	42.1	44.5	46	48.1	43.7	39.6	45.8	42.6	43.6	46.5	44.8	39.6	47.1
		NC							CS+MAG
	MCH	15.6	15	15	15.1	15.2	14.6	14.5	15.3	14.8	15	15	14.7	14.7	15.1
		NC							CS+MAG
	MCHC	302	303	307	307	303	308	308	309	303	306	308	303	307	304
		NC							CS+MAG
	PLT	1219	1342	1213	1136	1256	1092	935	1141	1165	1264	1104	1228	1449	975

## Sheet: Supp. 
	S3 Fig
	FICI										S9 Fig
	CS	14028	25922	700603							PeptA-lux
	1	0	0	0							CON			CS			CS+MAG
	0.5	0.0625	0.015625	0.125							6.76006e+06	7.27686e+06	6.96821e+06	7.83143e+06	6.76487e+06	8.89123e+06	28579.7	27554.6	24887.4
	0.25	0.0625	0.03125	0.125							ParnT-lux
	0.125	0.0625	0.25	0.125							CON			CS			CS+MAG
	0.0625	0.0625	0.5	0.125							397467	288168	316238	415189	399938	316574	68309.3	68332.6	68321
	0.0313	1	0.5	0.25
	0.0156	1	1	1
	0	1	1	1							S10 Fig
											Control			MAG (6.25 μg/ml)			MAG (25 μg/ml)
	S4A Fig										2828103	2922723	3038731	2953316	3033781	3060292	2993808	2922118	3003095
	MAG (μM)/CS (μg/mL)	4	2	1	0.5	0.25	0.125	0.0625	0		2724336	2876462	3012309	2933536	3014535	3023062	2973674	2913187	2987265
	400	0.0523195	0.053561	0.0506719	0.177528	0.23775	0.254801	0.243945	0.257674		2721091	2862415	3004533	2906351	3002121	3020755	2964639	2909735	2977492
	200	0.0564807	0.0555553	0.0539622	0.125014	0.198207	0.208546	0.230083	0.239069		2705553	2851488	2974820	2908784	2990909	3013455	2965262	2903070	2981364
	100	0.0547143	0.0548406	0.0542677	0.131416	0.201381	0.231095	0.239359	0.262114		2700284	2846637	2979860	2888884	2975504	3001603	2954020	2892152	2955113
	50	0.0538798	0.0537732	0.054229	0.101699	0.244478	0.274172	0.2696	0.293033		2930560	3030278	3145444	3050831	3123193	3127672	3184512	3129124	3198762
	25	0.0539574	0.0536278	0.0541562	0.131092	0.25514	0.290678	0.288725	0.299982		2935397	3029854	3141751	3040286	3102553	3113855	3160407	3117287	3183439
	12.5	0.0528583	0.0532066	0.052897	0.163379	0.261449	0.289208	0.298311	0.299743		2899668	3001361	3123081	3009410	3100605	3089617	3146889	3091715	3147809
	6.25	0.0522736	0.0528486	0.0524765	0.184039	0.274374	0.283126	0.290184	0.315513		2892109	2990921	3107211	2998597	3059305	3082650	3131753	3078558	3142506
	0	0.0497696	0.0500386	0.0502693	0.137485	0.292529	0.295656	0.30275	0.310776		2862282	2967667	3091546	2973109	3059811	3039944	3103290	3063586	3123403
											2875704	2976339	3105013	3002281	3076076	3081702	3132548	3089546	3148971
	S4B Fig										2865112	2964549	3078162	2997821	3049681	3059250	3126186	3071293	3132489
	FICI										2848298	2966548	3078883	2962135	3046626	3056995	3105787	3060407	3117390
	CS	14028-lpm	14028-mh								2837639	2954113	3050996	2968625	3034169	3037674	3099158	3044882	3096200
	1	0	0								2831110	2942169	3067686	2962656	3020348	3022309	3079263	3040549	3094687
	0.5	0.0625	1								2822532	2928867	3056384	2951915	3015879	3033128	3074015	3026652	3081820
	0.25	0.0625	1								2810673	2928875	3037806	2960581	3012125	3018460	3078220	3025011	3094014
	0.125	0.0625	1								2817644	2923766	3030777	2940204	3008793	3017546	3058150	3012710	3071500
	0.0625	0.0625	1								2800275	2921454	3036195	2933729	2995728	2999004	3051688	2999574	3046241
	0.0313	1	1								2798003	2909028	3022760	2932707	3006364	3014787	3056867	2994019	3057916
	0.0156	1	1								2798830	2903921	3038024	2923056	2997889	2997649	3031142	2996722	3061633
	0	1	1
											S11 Fig
	S7 Fig										Mg 2+
	chr_name1	pos	ref	alt	gene name	GeneID	ATCC 14028	CS+MAG	CS		Control	MAG
	CP001363.1	609837	A	T	fimH	gene-STM14_0639	-	-	+		0.866151	0.887842
	CP001363.1	1007376	C	T	dmsC	gene-STM14_1091	-	-	+		0.812462	0.812336
	CP001363.1	2480438	A	G	nuoL	gene-STM14_2859	-	-	+		0.815464	0.818859
	CP001363.1	2835849	A	T	nadB	gene-STM14_3237	-	-	+
	CP001363.1	4546971	G	A	pmrB	gene-STM14_5163	-	-	+		S12A Fig					S12B Fig
	1. Reference genome (S. Typhimurium ATCC14028) against which the genomes of strains CS+MAG and CS were queried to identify single nucleotide polymorphisms.										FICI					ATCC14028	MIC
	2. Position on the chromosome of S. Typhimurium ATCC14028 that was mutated in the indicated strain.										CS	14028	tonb	feob		Fe (μM)	CS (μg/ml)
	3. Base found in S. Typhimurium ATCC14028.										1	0	0	0		0	2
	4. Base found in S. Typhimurium evolved strains.										0.5	0.0625	0.03125	0.015625		50	4
	5. All mutations were confirmed by PCR and sequencing.										0.25	0.0625	0.0625	0.03125		150	4
	(-): The strain didn’t have mutated. (+): The strain did have mutated.										0.125	0.0625	0.0625	0.03125		200	4
											0.0625	0.0625	0.0625	0.03125		500	4
	S8A Fig										0.0313	1	0.125	1		1000	4
	MAG (μM)/CS (μg/mL)	32	16	8	4	2	1	0.5	0		0.0156	1	1	1
	400	0.0623731	0.0634392	0.0600869	0.0599629	0.0590235	0.0700516	0.0793113	0.230331		0	1	1	1
	200	0.044872	0.042997	0.0414967	0.0437647	0.0428027	0.0399963	0.0884301	0.15335
	100	0.0438426	0.0426422	0.0421091	0.0409805	0.0435001	0.0410785	0.11536	0.152559		S13 Fig
	50	0.0435597	0.0424144	0.0427483	0.0411482	0.0424299	0.0406376	0.134172	0.172321		pmrA
	25	0.0433599	0.041954	0.0427665	0.0414863	0.0418041	0.0416258	0.132863	0.179972		CON			CS+MAG			CS
	12.5	0.0431862	0.0423445	0.0424765	0.0408387	0.0402615	0.0420419	0.12324	0.162094		1.15402	1.07674	0.80478	2.78305	3.33264	3.19688	2.29209	1.9816	2.1386
	6.25	0.0432381	0.044079	0.0425334	0.0412953	0.0435675	0.0741721	0.148281	0.176205		pmrB
	0	0.0428442	0.0414476	0.0401533	0.0408541	0.0645189	0.131434	0.165702	0.176607		CON			CS			CS+MAG
											1.3692	0.490843	1.48796	2.87454	2.91467	3.71493	4.86801	5.32704	5.4768
	S8B Fig
	MAG (μM)/CS (μg/mL)	64	32	16	8	4	2	1	0
	400	0.0574474	0.0609055	0.0667638	0.064577	0.0677014	0.0674865	0.330432	0.356766		S14 Fig
	200	0.0426786	0.0451962	0.0551126	0.0545305	0.0543986	0.12525	0.364636	0.343136		190-260 nm	CON	MAG
	100	0.0413596	0.0445634	0.216639	0.249628	0.348779	0.387992	0.395326	0.371634		α Helix	0.0739372	0.0655
	50	0.041222	0.0443535	0.321352	0.368242	0.390167	0.432363	0.408791	0.384863		β-Sheet	0.532348	0.6381
	25	0.0407963	0.0442111	0.373495	0.43802	0.412025	0.427866	0.411261	0.393444		β-Turn	0.154344	0.0673
	12.5	0.040327	0.0434918	0.468162	0.438239	0.420931	0.432305	0.420473	0.411685		Random coil	0.240296	0.2292
	6.25	0.0386613	0.0435202	0.398684	0.455085	0.428073	0.40027	0.397744	0.405348
	0	0.0383542	0.0421134	0.466075	0.419972	0.424637	0.401577	0.38959	0.395893		S15 Fig
											day	Control	CS+MAG
											7	0	0
											7	0	0
											7	0	0
											7	0	0
											7	0	0
											7	0	0
											7	0	0
